# Supplementary material for: Hexakis(1H-imidazole-κN 3)nickel(II) triaqua­tris(1H-imidazole-κN 3)nickel(II) bis­(naphthalene-1,4-dicarboxyl­ate)
Source: Acta Crystallogr Sect E Struct Rep Online. 2008 Aug 6;64(Pt 9):m1108–9. doi: 10.1107/S1600536808024215 (PMC2960677; doi:10.1107/S1600536808024215)
Supplement: Supplementary file 1 [file e-64-m1108-sup1.cif]

##############################################################################
###                                                                        ###
###        Electronic paper (Acta Crystallographica Section E)             ###
###                                                                        ###
##############################################################################
#                                                                            #
# This CIF contains the data in a paper accepted for publication in Acta     #
# Crystallographica Section E. It conforms to the requirements of Notes      #
# for Authors for Section E, and has been peer reviewed under the auspices   #
# of the IUCr Commission on Journals.                                        #
#                                                                            #
# Full details of the Crystallographic Information File format               #
# are given in the paper "The Crystallographic Information File (CIF):       #
# a New Standard Archive File for Crystallography" by S. R. Hall, F. H.      #
# Allen and I. D. Brown [Acta Cryst. (1991), A47, 655-685].                  #
#                                                                            #
# The current version of the core CIF dictionary is obtainable from          #
# ftp://ftp.iucr.org/pub/cif_core.dic. The current version number is 2.4.    #
#                                                                            #
# Software is freely available for graphical display of the structure(s) in  #
# this CIF.  For information consult the CIF home page http://www.iucr.org/  #
# cif/home.html                                                              #
#                                                                            #
# This file may be used for bona fide research purposes within the           #
# scientific community so long as proper attribution is given to the journal # 
# article from which it was obtained.                                        #
#                                                                            #
##############################################################################
                                             
data_I
_audit_creation_method     SHELXL-97
_chemical_name_systematic
;
Hexakis(1H-imidazole-\kN^3^)nickel(II)
triaquatris(1H-imidazole-\kN^3^)nickel(II)
bis(naphthalene-1,4-dicarboxylate)
;
_chemical_name_common     ?
_chemical_formula_moiety
                        'C18 H24 Ni N12 2+, C9 H18 Ni N6 O3 2+, 2(C12 H6 O4 2-)'
_chemical_formula_sum     'C51 H54 N18 Ni2 O11'
_chemical_formula_iupac
                        '[Ni (C3 H4 N2)6] [Ni (C3 H4 N2)3 (H2 O)3] (C12 H6 O4)2'
_chemical_formula_weight     1212.54
_chemical_melting_point     ?
_symmetry_cell_setting     orthorhombic
_symmetry_space_group_name_H-M     'P c c n'
_symmetry_space_group_name_Hall     '-P 2ab 2ac'
loop_
    _symmetry_equiv_pos_as_xyz
    'x, y, z'
    '-x+1/2, -y+1/2, z'
    '-x, y+1/2, -z+1/2'
    'x+1/2, -y, -z+1/2'
    '-x, -y, -z'
    'x-1/2, y-1/2, -z'
    'x, -y-1/2, z-1/2'
    '-x-1/2, y, z-1/2'
_cell_length_a     29.301(7)
_cell_length_b     9.297(2)
_cell_length_c     20.381(5)
_cell_angle_alpha     90.00
_cell_angle_beta     90.00
_cell_angle_gamma     90.00
_cell_volume     5552(2)
_cell_formula_units_Z     4
_cell_measurement_reflns_used     5668
_cell_measurement_theta_min     2.2
_cell_measurement_theta_max     24.5
_cell_measurement_temperature     294(2)
_exptl_crystal_description     prism
_exptl_crystal_colour     green
_exptl_crystal_size_max     0.22
_exptl_crystal_size_mid     0.15
_exptl_crystal_size_min     0.10
_exptl_crystal_density_diffrn     1.451
_exptl_crystal_density_meas     ?
_exptl_crystal_density_method     'not measured'
_exptl_crystal_F_000     2520
_exptl_absorpt_coefficient_mu     0.754
_exptl_absorpt_correction_type     multi-scan
_exptl_absorpt_process_details     '(ABSCOR; Higashi, 1995)'
_exptl_absorpt_correction_T_min     0.866
_exptl_absorpt_correction_T_max     0.925
_exptl_special_details
;
;
_diffrn_ambient_temperature     294(2)
_diffrn_radiation_type     MoK\a
_diffrn_radiation_wavelength     0.71073
_diffrn_radiation_source     'fine-focus sealed tube'
_diffrn_radiation_monochromator     graphite
_diffrn_measurement_device_type     'Rigaku R-AXIS RAPID IP'
_diffrn_measurement_method     \w
_diffrn_detector_area_resol_mean     10.0
_diffrn_reflns_number     33285
_diffrn_reflns_av_R_equivalents     0.1282
_diffrn_reflns_av_sigmaI/netI     0.0898
_diffrn_reflns_theta_min     1.39
_diffrn_reflns_theta_max     25.20
_diffrn_reflns_theta_full     25.20
_diffrn_measured_fraction_theta_max     0.997
_diffrn_measured_fraction_theta_full     0.997
_diffrn_reflns_limit_h_min     -34
_diffrn_reflns_limit_h_max     34
_diffrn_reflns_limit_k_min     -9
_diffrn_reflns_limit_k_max     11
_diffrn_reflns_limit_l_min     -24
_diffrn_reflns_limit_l_max     23
_diffrn_standards_number     0
_diffrn_standards_interval_count     0
_diffrn_standards_interval_time     0
_diffrn_standards_decay_%     ?
_refine_special_details
;
Refinement of <i>F</i>^2^ against ALL reflections. The weighted <i>R</i>-factor
<i>wR</i> and goodness of fit <i>S</i> are based on <i>F</i>^2^, conventional
<i>R</i>-factors <i>R</i> are based on <i>F</i>, with <i>F</i> set to zero for
negative <i>F</i>^2^. The threshold expression of <i>F</i>^2^ >
\s(<i>F</i>^2^) is used only for calculating <i>R</i>-factors(gt) <i>etc</i>.
and is not relevant to the choice of reflections for refinement.
<i>R</i>-factors based on <i>F</i>^2^ are statistically about twice as large
as those based on <i>F</i>, and <i>R</i>- factors based on ALL data will be
even larger.
;
_reflns_number_total     4984
_reflns_number_gt     2653
_reflns_threshold_expression     I>2\s(I)
_refine_ls_structure_factor_coef     Fsqd
_refine_ls_matrix_type     full
_refine_ls_R_factor_all     0.1263
_refine_ls_R_factor_gt     0.0557
_refine_ls_wR_factor_gt     0.1187
_refine_ls_wR_factor_ref     0.1397
_refine_ls_goodness_of_fit_ref     1.007
_refine_ls_restrained_S_all     1.007
_refine_ls_number_reflns     4984
_refine_ls_number_parameters     367
_refine_ls_number_restraints     5
_refine_ls_hydrogen_treatment     constr
_refine_ls_weighting_scheme     calc
_refine_ls_weighting_details
                 'calc w=1/[\s^2^(Fo^2^)+(0.0559P)^2^] where P=(Fo^2^+2Fc^2^)/3'
_atom_sites_solution_hydrogens     geom
_atom_sites_solution_primary     direct
_atom_sites_solution_secondary     difmap
_refine_ls_shift/su_max     0.000
_refine_ls_shift/su_mean     0.000
_refine_diff_density_max     0.951
_refine_diff_density_min     -0.473
_refine_ls_extinction_method     none
_refine_ls_extinction_coef     ?
loop_
    _atom_type_symbol
    _atom_type_description
    _atom_type_scat_dispersion_real
    _atom_type_scat_dispersion_imag
    _atom_type_scat_source
    'C' 'C' 0.0033 0.0016
                         'International Tables Vol C Tables 4.2.6.8 and 6.1.1.4'
    'H' 'H' 0.0000 0.0000
                         'International Tables Vol C Tables 4.2.6.8 and 6.1.1.4'
    'N' 'N' 0.0061 0.0033
                         'International Tables Vol C Tables 4.2.6.8 and 6.1.1.4'
    'O' 'O' 0.0106 0.0060
                         'International Tables Vol C Tables 4.2.6.8 and 6.1.1.4'
    'Ni' 'Ni' 0.3393 1.1124
                         'International Tables Vol C Tables 4.2.6.8 and 6.1.1.4'
_computing_data_collection     'PROCESS-AUTO (Rigaku, 1998)'
_computing_cell_refinement     'PROCESS-AUTO (Rigaku, 1998)'
_computing_data_reduction     'CrystalStructure (Rigaku/MSC, 2002)'
_computing_structure_solution     'SIR92 (Altomare <i>et al.</i>,  1993)'
_computing_structure_refinement     'SHELXL97 (Sheldrick, 2008)'
_computing_molecular_graphics     'ORTEP-3 for Windows (Farrugia, 1997)'
_computing_publication_material     'WinGX (Farrugia, 1999)'
loop_
    _atom_site_type_symbol
    _atom_site_label
    _atom_site_fract_x
    _atom_site_fract_y
    _atom_site_fract_z
    _atom_site_U_iso_or_equiv
    _atom_site_adp_type
    _atom_site_calc_flag
    _atom_site_refinement_flags
    _atom_site_occupancy
    _atom_site_disorder_assembly
    _atom_site_disorder_group
    Ni Ni1 0.5000 0.0000 0.5000 0.0358(2) Uani d S 1 . .
    Ni Ni2 0.7500 0.7500 0.54570(4) 0.0380(2) Uani d S 1 . .
    N N1 0.53093(12) 0.2040(4) 0.50465(18) 0.0392(9) Uani d . 1 . .
    N N2 0.58307(14) 0.3703(4) 0.4922(2) 0.0586(12) Uani d . 1 . .
    H H2N 0.6058 0.4167 0.4759 0.070 Uiso calc R 1 . .
    N N3 0.54557(13) -0.0704(4) 0.57414(17) 0.0417(10) Uani d . 1 . .
    N N4 0.58361(13) -0.2193(4) 0.63876(19) 0.0505(11) Uani d . 1 . .
    H H4N 0.5921 -0.2980 0.6573 0.061 Uiso calc R 1 . .
    N N5 0.45162(13) 0.0630(4) 0.57239(18) 0.0399(9) Uani d . 1 . .
    N N6 0.41513(15) 0.0694(4) 0.6666(2) 0.0570(12) Uani d . 1 . .
    H H6N 0.4091 0.0576 0.7075 0.068 Uiso calc R 1 . .
    N N7 0.72172(12) 0.9585(4) 0.54389(19) 0.0449(10) Uani d . 1 . .
    N N8 0.69577(14) 1.1727(4) 0.5723(2) 0.0612(12) Uani d . 1 . .
    H H8N 0.6878 1.2441 0.5966 0.073 Uiso calc R 1 . .
    O O1 0.65246(12) 0.5137(4) 0.43190(15) 0.0622(10) Uani d . 1 . .
    O O2 0.69666(14) 0.6205(4) 0.36079(17) 0.0887(14) Uani d . 1 . .
    O O3 0.65981(12) 0.0720(3) 0.13293(16) 0.0598(10) Uani d . 1 . .
    O O4 0.60816(11) -0.0274(3) 0.19982(15) 0.0556(9) Uani d . 1 . .
    O O1W 0.68332(10) 0.6562(3) 0.54323(13) 0.0447(8) Uani d . 1 . .
    H H1A 0.6741 0.6217 0.5028 0.067 Uiso d R 1 . .
    H H1B 0.6780 0.5935 0.5724 0.067 Uiso d R 1 . .
    O O2W 0.7500 0.7500 0.44632(18) 0.0498(12) Uani d S 1 . .
    H H2A 0.7342 0.6989 0.4207 0.075 Uiso d R 1 . .
    C C1 0.56657(18) 0.2458(6) 0.4712(2) 0.0546(14) Uani d . 1 . .
    H H1 0.5790 0.1939 0.4365 0.066 Uiso calc R 1 . .
    C C2 0.5574(2) 0.4100(6) 0.5438(3) 0.0690(17) Uani d . 1 . .
    H H2 0.5610 0.4913 0.5698 0.083 Uiso calc R 1 . .
    C C3 0.52539(18) 0.3080(5) 0.5499(3) 0.0598(15) Uani d . 1 . .
    H H3 0.5023 0.3089 0.5812 0.072 Uiso calc R 1 . .
    C C4 0.54989(17) -0.2028(5) 0.5955(2) 0.0494(13) Uani d . 1 . .
    H H4 0.5312 -0.2780 0.5818 0.059 Uiso calc R 1 . .
    C C5 0.60167(18) -0.0877(6) 0.6475(3) 0.0652(16) Uani d . 1 . .
    H H5 0.6256 -0.0637 0.6755 0.078 Uiso calc R 1 . .
    C C6 0.57841(17) 0.0030(5) 0.6078(2) 0.0547(14) Uani d . 1 . .
    H H6 0.5840 0.1011 0.6040 0.066 Uiso calc R 1 . .
    C C7 0.45366(17) 0.0319(5) 0.6357(2) 0.0501(13) Uani d . 1 . .
    H H7 0.4786 -0.0106 0.6561 0.060 Uiso calc R 1 . .
    C C8 0.38765(19) 0.1290(6) 0.6211(3) 0.0700(17) Uani d . 1 . .
    H H8 0.3587 0.1667 0.6282 0.084 Uiso calc R 1 . .
    C C9 0.40963(19) 0.1237(6) 0.5646(3) 0.0635(15) Uani d . 1 . .
    H H9 0.3980 0.1568 0.5248 0.076 Uiso calc R 1 . .
    C C10 0.71259(18) 1.0466(5) 0.5928(3) 0.0603(15) Uani d . 1 . .
    H H10 0.7173 1.0236 0.6367 0.072 Uiso calc R 1 . .
    C C11 0.6937(2) 1.1662(6) 0.5064(3) 0.0779(18) Uani d . 1 . .
    H H11 0.6832 1.2378 0.4783 0.093 Uiso calc R 1 . .
    C C12 0.7098(2) 1.0357(6) 0.4888(3) 0.0743(18) Uani d . 1 . .
    H H12 0.7124 1.0028 0.4459 0.089 Uiso calc R 1 . .
    C C20 0.65761(16) 0.4155(5) 0.3246(2) 0.0409(12) Uani d . 1 . .
    C C21 0.69215(17) 0.3443(5) 0.2948(2) 0.0571(14) Uani d . 1 . .
    H H21 0.7221 0.3675 0.3057 0.069 Uiso calc R 1 . .
    C C22 0.68420(16) 0.2359(5) 0.2477(2) 0.0541(14) Uani d . 1 . .
    H H22 0.7090 0.1911 0.2278 0.065 Uiso calc R 1 . .
    C C23 0.64133(15) 0.1953(5) 0.2307(2) 0.0395(11) Uani d . 1 . .
    C C24 0.60336(14) 0.2706(5) 0.25953(19) 0.0360(11) Uani d . 1 . .
    C C25 0.55749(15) 0.2431(5) 0.2410(2) 0.0443(12) Uani d . 1 . .
    H H25 0.5514 0.1709 0.2107 0.053 Uiso calc R 1 . .
    C C26 0.52247(17) 0.3195(5) 0.2666(2) 0.0511(13) Uani d . 1 . .
    H H26 0.4927 0.2974 0.2544 0.061 Uiso calc R 1 . .
    C C27 0.53041(17) 0.4317(5) 0.3111(2) 0.0525(14) Uani d . 1 . .
    H H27 0.5061 0.4849 0.3276 0.063 Uiso calc R 1 . .
    C C28 0.57430(17) 0.4625(5) 0.3302(2) 0.0493(13) Uani d . 1 . .
    H H28 0.5794 0.5366 0.3599 0.059 Uiso calc R 1 . .
    C C29 0.61186(15) 0.3837(4) 0.3056(2) 0.0376(11) Uani d . 1 . .
    C C30 0.66958(17) 0.5248(5) 0.3766(2) 0.0478(13) Uani d . 1 . .
    C C31 0.63586(17) 0.0716(5) 0.1832(2) 0.0447(12) Uani d . 1 . .
    N N9 0.7500 0.7500 0.6462(3) 0.0595(12) Uani d SD 1 . .
    N N10 0.7702(3) 0.7153(9) 0.7485(3) 0.0595(12) Uani d PD 0.50 . .
    H H10A 0.7872 0.7128 0.7829 0.071 Uiso calc PR 0.50 . .
    C C13 0.7844(2) 0.7501(13) 0.6881(3) 0.0595(12) Uani d PD 0.50 . .
    H H13 0.8144 0.7715 0.6771 0.071 Uiso calc PR 0.50 . .
    C C14 0.7248(3) 0.6846(11) 0.7474(4) 0.0595(12) Uani d PD 0.50 . .
    H H14 0.7062 0.6550 0.7818 0.071 Uiso calc PR 0.50 . .
    C C15 0.7135(2) 0.7078(13) 0.6836(4) 0.0595(12) Uani d PD 0.50 . .
    H H15 0.6841 0.6963 0.6671 0.071 Uiso calc PR 0.50 . .
loop_
    _atom_site_aniso_label
    _atom_site_aniso_U_11
    _atom_site_aniso_U_22
    _atom_site_aniso_U_33
    _atom_site_aniso_U_12
    _atom_site_aniso_U_13
    _atom_site_aniso_U_23
    Ni1 0.0416(5) 0.0306(5) 0.0353(4) 0.0021(4) 0.0028(4) 0.0023(4)
    Ni2 0.0463(5) 0.0360(5) 0.0316(5) -0.0068(4) 0.000 0.000
    N1 0.042(2) 0.033(2) 0.043(2) -0.0010(18) -0.002(2) 0.0025(19)
    N2 0.065(3) 0.048(3) 0.063(3) -0.020(2) 0.006(2) 0.006(2)
    N3 0.052(3) 0.031(2) 0.042(2) 0.001(2) 0.001(2) 0.0034(19)
    N4 0.053(3) 0.046(3) 0.052(3) 0.010(2) -0.007(2) 0.012(2)
    N5 0.045(3) 0.033(2) 0.041(2) -0.0024(19) 0.0020(19) 0.0027(18)
    N6 0.063(3) 0.064(3) 0.044(3) -0.002(2) 0.016(2) -0.004(2)
    N7 0.048(2) 0.040(2) 0.046(3) -0.0051(19) -0.002(2) 0.001(2)
    N8 0.062(3) 0.039(3) 0.082(4) 0.001(2) 0.006(3) -0.002(3)
    O1 0.084(3) 0.066(3) 0.0359(19) -0.031(2) 0.0086(19) -0.0142(18)
    O2 0.118(3) 0.101(3) 0.047(2) -0.069(3) 0.004(2) -0.013(2)
    O3 0.084(3) 0.052(2) 0.043(2) -0.0058(19) 0.022(2) -0.0143(17)
    O4 0.070(2) 0.045(2) 0.052(2) -0.0141(18) 0.0050(18) -0.0095(17)
    O1W 0.053(2) 0.047(2) 0.0348(18) -0.0090(15) 0.0016(15) 0.0027(15)
    O2W 0.068(3) 0.054(3) 0.028(2) -0.027(2) 0.000 0.000
    C1 0.069(4) 0.046(3) 0.048(3) -0.013(3) 0.009(3) -0.010(3)
    C2 0.083(4) 0.043(3) 0.081(5) -0.013(3) 0.004(4) -0.018(3)
    C3 0.059(4) 0.041(3) 0.080(4) 0.000(3) 0.015(3) -0.011(3)
    C4 0.053(3) 0.043(3) 0.053(3) 0.003(2) -0.007(3) 0.007(3)
    C5 0.069(4) 0.051(4) 0.076(4) 0.004(3) -0.032(3) 0.001(3)
    C6 0.060(3) 0.032(3) 0.073(4) -0.003(3) -0.019(3) 0.004(3)
    C7 0.054(3) 0.057(3) 0.039(3) 0.001(3) 0.004(3) -0.007(3)
    C8 0.059(4) 0.084(5) 0.067(4) 0.028(3) 0.022(3) -0.003(3)
    C9 0.062(4) 0.070(4) 0.058(4) 0.018(3) 0.003(3) 0.010(3)
    C10 0.085(4) 0.039(3) 0.057(4) 0.000(3) 0.005(3) 0.007(3)
    C11 0.093(5) 0.064(4) 0.077(5) 0.026(3) -0.008(4) 0.013(4)
    C12 0.106(5) 0.057(4) 0.060(4) 0.029(3) -0.012(3) 0.007(3)
    C20 0.049(3) 0.038(3) 0.037(3) -0.007(2) 0.000(2) -0.007(2)
    C21 0.043(3) 0.070(4) 0.058(3) -0.015(3) -0.003(3) -0.023(3)
    C22 0.041(3) 0.062(4) 0.059(3) -0.002(3) 0.008(3) -0.018(3)
    C23 0.040(3) 0.046(3) 0.033(3) -0.005(2) 0.001(2) -0.007(2)
    C24 0.038(3) 0.041(3) 0.029(2) -0.001(2) -0.001(2) -0.001(2)
    C25 0.044(3) 0.048(3) 0.041(3) -0.003(3) -0.007(2) -0.004(2)
    C26 0.042(3) 0.060(3) 0.052(3) -0.001(3) -0.004(3) 0.003(3)
    C27 0.048(3) 0.050(3) 0.059(4) 0.019(3) -0.003(3) -0.003(3)
    C28 0.057(3) 0.048(3) 0.043(3) 0.004(3) 0.001(3) -0.002(2)
    C29 0.043(3) 0.034(3) 0.036(3) 0.001(2) -0.002(2) 0.000(2)
    C30 0.056(3) 0.048(3) 0.040(3) -0.013(3) 0.000(3) -0.008(2)
    C31 0.057(3) 0.037(3) 0.040(3) 0.001(3) -0.011(3) -0.010(2)
    N9 0.078(3) 0.062(3) 0.039(2) 0.005(3) 0.000 0.000
    N10 0.078(3) 0.062(3) 0.039(2) 0.005(3) 0.000 0.000
    C13 0.078(3) 0.062(3) 0.039(2) 0.005(3) 0.000 0.000
    C14 0.078(3) 0.062(3) 0.039(2) 0.005(3) 0.000 0.000
    C15 0.078(3) 0.062(3) 0.039(2) 0.005(3) 0.000 0.000
_geom_special_details
;
All e.s.d.'s (except the e.s.d. in the dihedral angle between two l.s. planes)
are estimated using the full covariance matrix. The cell e.s.d.'s are taken
into account individually in the estimation of e.s.d.'s in distances, angles
and torsion angles; correlations between e.s.d.'s in cell parameters are only
used when they are defined by crystal symmetry. An approximate (isotropic)
treatment of cell e.s.d.'s is used for estimating e.s.d.'s involving l.s.
planes.
;
loop_
    _geom_bond_atom_site_label_1
    _geom_bond_atom_site_label_2
    _geom_bond_site_symmetry_2
    _geom_bond_distance
    _geom_bond_publ_flag
    Ni1 N1 . 2.104(3) y
    Ni1 N1 5_656 2.104(3) ?
    Ni1 N3 . 2.120(4) y
    Ni1 N3 5_656 2.120(4) ?
    Ni1 N5 . 2.128(4) y
    Ni1 N5 5_656 2.128(4) ?
    Ni2 O1W 2_665 2.140(3) ?
    Ni2 O1W . 2.140(3) y
    Ni2 O2W . 2.025(4) y
    Ni2 N7 2_665 2.108(4) ?
    Ni2 N7 . 2.108(4) y
    Ni2 N9 2_665 2.048(5) ?
    Ni2 N9 . 2.048(5) y
    N1 C1 . 1.306(5) ?
    N1 C3 . 1.346(6) ?
    N2 C1 . 1.325(6) ?
    N2 C2 . 1.345(6) ?
    N2 H2N . 0.8600 ?
    N3 C4 . 1.312(5) ?
    N3 C6 . 1.365(5) ?
    N4 C4 . 1.333(5) ?
    N4 C5 . 1.344(6) ?
    N4 H4N . 0.8600 ?
    N5 C7 . 1.323(5) ?
    N5 C9 . 1.363(6) ?
    N6 C7 . 1.339(5) ?
    N6 C8 . 1.347(6) ?
    N6 H6N . 0.8600 ?
    N7 C10 . 1.317(6) ?
    N7 C12 . 1.377(6) ?
    N8 C10 . 1.338(6) ?
    N8 C11 . 1.347(6) ?
    N8 H8N . 0.8600 ?
    O1 C30 . 1.238(5) ?
    O2 C30 . 1.235(5) ?
    O3 C31 . 1.243(5) ?
    O4 C31 . 1.272(5) ?
    O1W H1A . 0.9247 ?
    O1W H1B . 0.8470 ?
    O2W H2A . 0.8443 ?
    C1 H1 . 0.9300 ?
    C2 C3 . 1.338(7) ?
    C2 H2 . 0.9300 ?
    C3 H3 . 0.9300 ?
    C4 H4 . 0.9300 ?
    C5 C6 . 1.353(6) ?
    C5 H5 . 0.9300 ?
    C6 H6 . 0.9300 ?
    C7 H7 . 0.9300 ?
    C8 C9 . 1.321(6) ?
    C8 H8 . 0.9300 ?
    C9 H9 . 0.9300 ?
    C10 H10 . 0.9300 ?
    C11 C12 . 1.349(7) ?
    C11 H11 . 0.9300 ?
    C12 H12 . 0.9300 ?
    C20 C21 . 1.353(6) ?
    C20 C29 . 1.426(6) ?
    C20 C30 . 1.510(6) ?
    C21 C22 . 1.411(6) ?
    C21 H21 . 0.9300 ?
    C22 C23 . 1.357(6) ?
    C22 H22 . 0.9300 ?
    C23 C24 . 1.440(6) ?
    C23 C31 . 1.511(6) ?
    C24 C25 . 1.419(6) ?
    C24 C29 . 1.432(5) ?
    C25 C26 . 1.352(6) ?
    C25 H25 . 0.9300 ?
    C26 C27 . 1.402(6) ?
    C26 H26 . 0.9300 ?
    C27 C28 . 1.374(6) ?
    C27 H27 . 0.9300 ?
    C28 C29 . 1.414(6) ?
    C28 H28 . 0.9300 ?
    N9 N9 2_665 0.000(10) ?
    N9 C13 . 1.3201(11) ?
    N9 C13 2_665 1.3201(11) ?
    N9 C15 2_665 1.3703(11) ?
    N9 C15 . 1.3703(11) ?
    N10 C13 . 1.3399(11) ?
    N10 C14 . 1.3603(11) ?
    N10 H10A . 0.8600 ?
    C13 H13 . 0.9300 ?
    C14 C15 . 1.3599(11) ?
    C14 C14 2_665 1.912(16) ?
    C14 H14 . 0.9300 ?
    C15 H15 . 0.9300 ?
loop_
    _geom_angle_atom_site_label_1
    _geom_angle_atom_site_label_2
    _geom_angle_atom_site_label_3
    _geom_angle_site_symmetry_1
    _geom_angle_site_symmetry_3
    _geom_angle
    _geom_angle_publ_flag
    N1 Ni1 N1 . 5_656 180.0 ?
    N1 Ni1 N3 . . 88.56(14) ?
    N1 Ni1 N3 5_656 . 91.44(14) ?
    N1 Ni1 N3 . 5_656 91.44(14) ?
    N1 Ni1 N3 5_656 5_656 88.56(14) ?
    N3 Ni1 N3 . 5_656 180.0 ?
    N1 Ni1 N5 . . 90.44(14) ?
    N1 Ni1 N5 5_656 . 89.56(14) ?
    N3 Ni1 N5 . . 90.59(14) ?
    N3 Ni1 N5 5_656 . 89.41(14) ?
    N1 Ni1 N5 . 5_656 89.56(14) ?
    N1 Ni1 N5 5_656 5_656 90.44(14) ?
    N3 Ni1 N5 . 5_656 89.41(14) ?
    N3 Ni1 N5 5_656 5_656 90.59(14) ?
    N5 Ni1 N5 . 5_656 180.0 ?
    O2W Ni2 N9 . . 180.0 ?
    O2W Ni2 N7 . 2_665 89.00(11) ?
    N9 Ni2 N7 2_665 2_665 91.00(11) ?
    O2W Ni2 N7 . . 89.00(11) ?
    N9 Ni2 N7 . . 91.00(11) ?
    N7 Ni2 N7 2_665 . 178.0(2) ?
    O2W Ni2 O1W . 2_665 88.65(8) ?
    N9 Ni2 O1W . 2_665 91.35(8) ?
    N7 Ni2 O1W 2_665 2_665 90.87(12) ?
    N7 Ni2 O1W . 2_665 89.08(12) ?
    O2W Ni2 O1W . . 88.65(8) ?
    N9 Ni2 O1W . . 91.35(8) ?
    N7 Ni2 O1W 2_665 . 89.08(12) ?
    N7 Ni2 O1W . . 90.87(12) ?
    O1W Ni2 O1W 2_665 . 177.31(15) ?
    C1 N1 C3 . . 103.9(4) ?
    C1 N1 Ni1 . . 126.1(3) ?
    C3 N1 Ni1 . . 128.8(3) ?
    C1 N2 C2 . . 106.7(4) ?
    C1 N2 H2N . . 126.7 ?
    C2 N2 H2N . . 126.7 ?
    C4 N3 C6 . . 103.5(4) ?
    C4 N3 Ni1 . . 126.0(3) ?
    C6 N3 Ni1 . . 130.4(3) ?
    C4 N4 C5 . . 106.0(4) ?
    C4 N4 H4N . . 127.0 ?
    C5 N4 H4N . . 127.0 ?
    C7 N5 C9 . . 104.2(4) ?
    C7 N5 Ni1 . . 125.8(3) ?
    C9 N5 Ni1 . . 129.3(3) ?
    C7 N6 C8 . . 106.7(4) ?
    C7 N6 H6N . . 126.6 ?
    C8 N6 H6N . . 126.6 ?
    C10 N7 C12 . . 103.9(4) ?
    C10 N7 Ni2 . . 129.7(3) ?
    C12 N7 Ni2 . . 126.4(3) ?
    C10 N8 C11 . . 106.7(5) ?
    C10 N8 H8N . . 126.6 ?
    C11 N8 H8N . . 126.6 ?
    Ni2 O1W H1A . . 115.3 ?
    Ni2 O1W H1B . . 115.5 ?
    H1A O1W H1B . . 109.4 ?
    Ni2 O2W H2A . . 128.2 ?
    N1 C1 N2 . . 112.6(4) ?
    N1 C1 H1 . . 123.7 ?
    N2 C1 H1 . . 123.7 ?
    C3 C2 N2 . . 105.7(5) ?
    C3 C2 H2 . . 127.2 ?
    N2 C2 H2 . . 127.2 ?
    C2 C3 N1 . . 111.2(5) ?
    C2 C3 H3 . . 124.4 ?
    N1 C3 H3 . . 124.4 ?
    N3 C4 N4 . . 113.5(4) ?
    N3 C4 H4 . . 123.2 ?
    N4 C4 H4 . . 123.2 ?
    N4 C5 C6 . . 106.8(5) ?
    N4 C5 H5 . . 126.6 ?
    C6 C5 H5 . . 126.6 ?
    C5 C6 N3 . . 110.1(4) ?
    C5 C6 H6 . . 124.9 ?
    N3 C6 H6 . . 124.9 ?
    N5 C7 N6 . . 111.3(4) ?
    N5 C7 H7 . . 124.3 ?
    N6 C7 H7 . . 124.3 ?
    C9 C8 N6 . . 107.1(5) ?
    C9 C8 H8 . . 126.5 ?
    N6 C8 H8 . . 126.5 ?
    C8 C9 N5 . . 110.7(5) ?
    C8 C9 H9 . . 124.7 ?
    N5 C9 H9 . . 124.7 ?
    N7 C10 N8 . . 112.6(5) ?
    N7 C10 H10 . . 123.7 ?
    N8 C10 H10 . . 123.7 ?
    N8 C11 C12 . . 106.8(5) ?
    N8 C11 H11 . . 126.6 ?
    C12 C11 H11 . . 126.6 ?
    C11 C12 N7 . . 109.9(5) ?
    C11 C12 H12 . . 125.0 ?
    N7 C12 H12 . . 125.0 ?
    C21 C20 C29 . . 118.7(4) ?
    C21 C20 C30 . . 118.1(4) ?
    C29 C20 C30 . . 123.2(4) ?
    C20 C21 C22 . . 122.1(4) ?
    C20 C21 H21 . . 119.0 ?
    C22 C21 H21 . . 119.0 ?
    C23 C22 C21 . . 121.7(4) ?
    C23 C22 H22 . . 119.2 ?
    C21 C22 H22 . . 119.2 ?
    C22 C23 C24 . . 118.4(4) ?
    C22 C23 C31 . . 118.3(4) ?
    C24 C23 C31 . . 123.3(4) ?
    C25 C24 C29 . . 118.1(4) ?
    C25 C24 C23 . . 122.4(4) ?
    C29 C24 C23 . . 119.4(4) ?
    C26 C25 C24 . . 121.5(4) ?
    C26 C25 H25 . . 119.3 ?
    C24 C25 H25 . . 119.3 ?
    C25 C26 C27 . . 120.9(5) ?
    C25 C26 H26 . . 119.5 ?
    C27 C26 H26 . . 119.5 ?
    C28 C27 C26 . . 119.6(5) ?
    C28 C27 H27 . . 120.2 ?
    C26 C27 H27 . . 120.2 ?
    C27 C28 C29 . . 121.4(4) ?
    C27 C28 H28 . . 119.3 ?
    C29 C28 H28 . . 119.3 ?
    C28 C29 C20 . . 121.9(4) ?
    C28 C29 C24 . . 118.5(4) ?
    C20 C29 C24 . . 119.5(4) ?
    O2 C30 O1 . . 123.9(4) ?
    O2 C30 C20 . . 116.8(4) ?
    O1 C30 C20 . . 119.3(4) ?
    O3 C31 O4 . . 125.6(4) ?
    O3 C31 C23 . . 117.7(4) ?
    O4 C31 C23 . . 116.6(4) ?
    C13 N9 C15 . . 103.6(6) ?
    C13 N9 Ni2 . . 130.3(4) ?
    C15 N9 Ni2 . . 123.8(4) ?
    C13 N10 C14 . . 109.8(8) ?
    C13 N10 H10A . . 125.1 ?
    C14 N10 H10A . . 125.1 ?
    N9 C13 N10 . . 111.0(7) ?
    N9 C13 H13 . . 124.5 ?
    N10 C13 H13 . . 124.5 ?
    C15 C14 N10 . . 102.8(8) ?
    C15 C14 C14 . 2_665 95.0(5) ?
    C15 C14 H14 . . 128.6 ?
    N10 C14 H14 . . 128.6 ?
    C14 C14 H14 2_665 . 129.9 ?
    C14 C15 N9 . . 112.8(7) ?
    C14 C15 H15 . . 123.6 ?
    N9 C15 H15 . . 123.6 ?
loop_
    _geom_hbond_atom_site_label_D
    _geom_hbond_atom_site_label_H
    _geom_hbond_atom_site_label_A
    _geom_hbond_site_symmetry_A
    _geom_hbond_distance_DH
    _geom_hbond_distance_HA
    _geom_hbond_distance_DA
    _geom_hbond_angle_DHA
    _geom_hbond_publ_flag
    O1W H1A O1 . 0.92 1.87 2.779(4) 167 y
    O1W H1B O3 7_566 0.85 2.04 2.884(4) 172 y
    O2W H2A O2 . 0.84 1.80 2.633(5) 170 y
    N2 H2N O1 . 0.86 1.87 2.724(5) 174 y
    N4 H4N O4 7_556 0.86 1.90 2.759(5) 177 y
    N6 H6N O4 5_656 0.86 1.98 2.834(5) 177 y
    N8 H8N O3 7_576 0.86 2.04 2.876(5) 165 y
    N10 H10A O2 8_756 0.86 1.87 2.638(8) 149 y
data_global
_journal_date_recd_electronic     2008-07-17
_journal_date_accepted     2008-07-30
_journal_name_full     'Acta Crystallographica, Section E'
_journal_year     2008
_journal_volume     64
_journal_issue      9
_journal_page_first     m1108
_journal_page_last     m1109
_journal_paper_category     QM
_journal_coeditor_code     HB2767
_publ_contact_author_name     'Prof. Duan-Jun Xu'
_publ_contact_author_address
;
Department of Chemistry
Zhejiang University
Hangzhou, 310027
P.R.China
;
_publ_contact_author_email     xudj@mail.hz.zj.cn
_publ_section_title
;
Hexakis(1<i>H</i>-imidazole-\k<i>N</i>^3^)nickel(II)
triaquatris(1<i>H</i>-imidazole-\k<i>N</i>^3^)nickel(II)
bis(naphthalene-1,4-dicarboxylate)
;
loop_
    _publ_author_name
    _publ_author_address
    'Jun-Hua Li'
;
Department of Chemistry
Zhejiang University
People's Republic of China
;
    'Jing-Jing Nie'
;
Department of Chemistry
Zhejiang University
People's Republic of China
;
    'Duan-Jun Xu'
;
Department of Chemistry
Zhejiang University
People's Republic of China
;
