# Supplementary material for: Hexakis(1H-imidazole-κN 3)nickel(II) triaqua­tris(1H-imidazole-κN 3)nickel(II) bis­(naphthalene-1,4-dicarboxyl­ate)
Source: Acta Crystallogr Sect E Struct Rep Online. 2008 Aug 6;64(Pt 9):m1108–9. doi: 10.1107/S1600536808024215 (PMC2960677; doi:10.1107/S1600536808024215)
Supplement: Supplementary file 2 [file e-64-m1108-Isup2.hkl]

#
# h,k,l, Fc-squared, Fo-squared, sigma(Fo-squared) and status flag
#
data_I
_shelx_title ' a in Pccn'
_shelx_refln_list_code          4
_shelx_F_calc_maximum      373.44
_exptl_crystal_F_000      2520.00
_reflns_d_resolution_high  0.8347
 
loop_
 _symmetry_equiv_pos_as_xyz
 'x, y, z'
 '-x+1/2, -y+1/2, z'
 '-x, y+1/2, -z+1/2'
 'x+1/2, -y, -z+1/2'
 '-x, -y, -z'
 'x-1/2, y-1/2, -z'
 'x, -y-1/2, z-1/2'
 '-x-1/2, y, z-1/2'
 
_cell_length_a    29.3012
_cell_length_b     9.2968
_cell_length_c    20.3808
_cell_angle_alpha  90.000
_cell_angle_beta   90.000
_cell_angle_gamma  90.000
 
_shelx_F_squared_multiplier     1.000
 
loop_
 _refln_index_h
 _refln_index_k
 _refln_index_l
 _refln_F_squared_calc
 _refln_F_squared_meas
 _refln_F_squared_sigma
 _refln_observed_status
   2   0   0     1519.22     1671.81    172.39 o
   4   0   0    14126.90    12900.91    314.45 o
   6   0   0    23944.78    20362.07    763.01 o
   8   0   0    28276.80    28678.78    683.64 o
  10   0   0     5809.20     5381.04    244.05 o
  12   0   0    10867.91    10919.48    365.37 o
  14   0   0     4279.17     5055.58    236.58 o
  16   0   0     1970.18     2219.45    151.06 o
  18   0   0     1330.65     1565.89    250.20 o
  20   0   0    16648.94    18061.34   1153.41 o
  22   0   0       44.41        0.00    106.63 o
  24   0   0     2334.31     2043.43    336.98 o
  26   0   0      431.84      522.40    244.54 o
  28   0   0     3089.82     2833.56    421.80 o
  30   0   0     1008.01     1407.28    347.56 o
  32   0   0      933.58      977.74    323.30 o
  34   0   0      107.10      678.13    317.47 o
   1   1   0     8351.08     8090.00    163.90 o
   3   1   0    74384.41    71963.71   1319.49 o
   5   1   0    35679.09    33784.04    545.08 o
   7   1   0   110276.48   103943.20   1573.91 o
   9   1   0     2973.21     2947.40    233.84 o
  11   1   0    23232.82    23654.77    436.87 o
  13   1   0     8869.76    10007.96    292.41 o
  15   1   0    10799.76    11824.96    273.11 o
  17   1   0      111.12       25.19     54.68 o
  19   1   0     3304.74     4403.42    305.54 o
  21   1   0       48.90        0.00     92.93 o
  23   1   0      794.42      573.63    167.91 o
  25   1   0     8751.05     8852.68    459.24 o
  27   1   0       39.40        0.00    118.51 o
  29   1   0     3352.98     3491.25    346.21 o
  31   1   0      358.27      495.81    186.06 o
  33   1   0      170.90      290.04    240.07 o
   0   2   0      702.53     1072.05    119.20 o
   2   2   0    58728.60    56188.00    961.16 o
   4   2   0    35466.72    34771.52    698.38 o
   6   2   0    36293.31    33422.53    614.26 o
   8   2   0       12.64        0.00     31.76 o
  10   2   0     9884.20     9217.87    225.74 o
  12   2   0      115.21       83.84     43.03 o
  14   2   0    41141.78    41470.93    737.76 o
  16   2   0     9795.30    11317.29    339.32 o
  18   2   0    37193.05    39815.60    847.68 o
  20   2   0       93.11        0.00     89.83 o
  22   2   0     5366.07     5381.66    343.79 o
  24   2   0     3312.10     3406.52    505.61 o
  26   2   0     6402.94     6411.03    498.22 o
  28   2   0        1.57        0.00    130.66 o
  30   2   0     1332.40     1378.75    257.35 o
  32   2   0      278.50      183.42    190.30 o
  34   2   0      221.57       69.62    267.73 o
   1   3   0     9836.64     8996.45    222.98 o
   3   3   0    65878.12    63906.91   1117.89 o
   5   3   0     2253.19     1932.93    124.08 o
   7   3   0    21446.65    20338.67    428.57 o
   9   3   0    19957.34    19366.71    424.97 o
  11   3   0    28453.75    31124.13    581.71 o
  13   3   0     3183.77     3670.13    162.22 o
  15   3   0      821.93      869.69     93.34 o
  17   3   0     6666.05     6548.47    350.76 o
  19   3   0      550.48      397.64    103.96 o
  21   3   0     1562.84     1658.75    209.55 o
  23   3   0     7994.86     8376.94    437.42 o
  25   3   0     1328.07     1727.75    238.34 o
  27   3   0      263.02      271.25    170.50 o
  29   3   0      512.03      686.95    207.48 o
  31   3   0      457.04      537.70    210.65 o
  33   3   0      335.66      338.40    227.89 o
   0   4   0    73270.02    73928.24   2093.07 o
   2   4   0      113.60      101.85     40.99 o
   4   4   0    53904.55    52637.93    974.85 o
   6   4   0     5367.26     5572.55    271.51 o
   8   4   0    20327.64    18971.22    579.75 o
  10   4   0     9132.19     9557.45    535.58 o
  12   4   0    18698.47    19202.21    423.64 o
  14   4   0     1807.09     1848.04    134.01 o
  16   4   0     5599.38     5855.45    271.18 o
  18   4   0      966.16      816.85    223.08 o
  20   4   0     4307.47     4238.67    259.21 o
  22   4   0       46.95      197.19    138.17 o
  24   4   0     4415.36     5313.92    375.59 o
  26   4   0      335.31      332.51    174.16 o
  28   4   0     4510.84     5474.69    428.01 o
  30   4   0        7.54        0.00    167.28 o
  32   4   0      758.37      644.62    374.83 o
   1   5   0     7197.62     7909.91    313.19 o
   3   5   0     4189.70     4348.56    203.16 o
   5   5   0    20410.98    21289.84    495.99 o
   7   5   0    12006.55    11532.79    368.44 o
   9   5   0     7746.28     7940.51    343.16 o
  11   5   0     1225.36     1170.97    115.34 o
  13   5   0     3347.98     3296.98    178.04 o
  15   5   0     2445.76     2420.21    218.20 o
  17   5   0      349.90      511.37    136.86 o
  19   5   0     5067.08     5158.00    333.84 o
  21   5   0      609.65      682.30    161.40 o
  23   5   0      952.62      853.76    227.40 o
  25   5   0     1753.40     1458.04    282.68 o
  27   5   0      196.69      299.21    217.87 o
  29   5   0      731.60     1165.59    317.26 o
  31   5   0      194.00      103.83    321.54 o
   0   6   0     2186.56     2834.33    320.12 o
   2   6   0     4470.11     4244.43    375.34 o
   4   6   0      226.83      266.99    101.85 o
   6   6   0    32246.29    32719.22    829.34 o
   8   6   0      233.97      218.87    114.85 o
  10   6   0    29843.25    29860.41    906.86 o
  12   6   0       28.39       68.79    101.19 o
  14   6   0     5954.75     6035.47    532.27 o
  16   6   0       72.76      141.69    116.80 o
  18   6   0      567.00      649.68    161.55 o
  20   6   0      388.98      383.74    148.55 o
  22   6   0     2821.22     2885.79    292.82 o
  24   6   0      167.87        0.00    190.04 o
  26   6   0     3003.77     3308.97    421.94 o
  28   6   0        0.20       31.86    230.09 o
   1   7   0     1854.04     2074.49    218.26 o
   3   7   0    10973.62    12703.43    477.74 o
   5   7   0     3511.09     3905.44    289.49 o
   7   7   0     1323.44     1499.47    217.38 o
   9   7   0     1487.91     1424.59    291.27 o
  11   7   0      181.28      277.54    150.09 o
  13   7   0     1858.89     1363.85    271.79 o
  15   7   0      111.77        0.00    139.10 o
  17   7   0     6227.14     6541.95    478.30 o
  19   7   0     4381.25     5080.91    684.42 o
  21   7   0      499.30      901.61    307.72 o
  23   7   0     2340.64     2457.85    447.08 o
  25   7   0      342.30      279.65    316.48 o
  27   7   0      338.96      412.40    493.31 o
   0   8   0     1370.09     1727.76    310.71 o
   2   8   0      319.07      317.16    140.68 o
   4   8   0     1173.34     1265.10    195.76 o
   6   8   0     1934.29     1836.59    218.95 o
   8   8   0     4273.39     4062.06    521.81 o
  10   8   0     1664.57     1990.84    330.04 o
  12   8   0    13356.42    12689.13    901.20 o
  14   8   0        4.50        0.00    145.89 o
  16   8   0     7828.17     8948.47    574.37 o
  18   8   0      124.29      133.74    270.65 o
  20   8   0     1635.12     1364.32    474.01 o
  22   8   0      200.74      217.58    212.80 o
  24   8   0      768.98      519.27    524.25 o
   1   9   0     2716.22     3426.56    333.81 o
   3   9   0     1579.31     2262.78    311.00 o
   5   9   0       62.51       89.58    128.26 o
   7   9   0       78.37      369.69    165.79 o
   9   9   0     5935.72     6525.93    487.99 o
  11   9   0      270.65      461.77    184.40 o
  13   9   0     1724.26     1898.59    369.24 o
  15   9   0       87.89        0.00    169.41 o
  17   9   0      400.38      853.68    264.42 o
  19   9   0      525.89      544.49    296.80 o
   0  10   0       44.20       14.80    214.85 o
   2  10   0     5209.09     6001.60    438.81 o
   4  10   0       86.41       62.37    161.64 o
   6  10   0     2790.37     3574.46    416.79 o
   8  10   0      432.34      538.53    357.95 o
  10  10   0     1275.33     1433.42    468.51 o
  12  10   0       65.51      154.66    206.40 o
  14  10   0     1353.18     1394.12    361.96 o
   1  11   0       37.76        0.00    213.21 o
   3  11   0      207.46      604.91    267.07 o
   5  11   0     1141.82     1077.07    300.70 o
   1   1   1    20705.90    20646.67    244.51 o
   2   1   1      940.67      925.11     38.44 o
   3   1   1    53284.75    52797.18    880.53 o
   4   1   1     4903.69     5253.18     91.98 o
   5   1   1    12374.35    12133.92    162.90 o
   6   1   1    15502.71    16797.03    215.99 o
   7   1   1    21609.33    21578.32    270.70 o
   8   1   1      162.74      199.05     24.43 o
   9   1   1    49134.83    48102.77    585.08 o
  10   1   1      422.08      477.27     42.48 o
  11   1   1       86.45       92.11     34.58 o
  12   1   1      434.53      443.47     42.79 o
  13   1   1       68.10       37.41     29.62 o
  14   1   1      867.94     1060.92     62.89 o
  15   1   1     4229.86     4000.43    130.49 o
  16   1   1     1137.45      914.53     80.40 o
  17   1   1     1435.66     1399.69     87.05 o
  18   1   1       46.63       98.33     47.18 o
  19   1   1     5631.14     6055.72    202.85 o
  20   1   1      149.15      264.47     76.96 o
  21   1   1     4959.79     5094.46    231.23 o
  22   1   1      194.36      400.17     90.88 o
  23   1   1     7350.94     7629.91    310.24 o
  24   1   1     1225.46     1357.94    145.58 o
  25   1   1     1436.89     1510.83    153.75 o
  26   1   1       70.61       34.29     83.48 o
  27   1   1      712.90      448.56    109.08 o
  28   1   1        0.59        0.00     82.42 o
  29   1   1      168.85      116.98     98.52 o
  30   1   1       37.05        0.00     93.92 o
  31   1   1       86.28       48.36    104.14 o
  32   1   1       39.07       72.09    119.99 o
  33   1   1       62.94       35.66    115.71 o
  34   1   1        4.64        0.00    118.30 o
   1   2   1    10054.64     9697.76    140.52 o
   2   2   1    25052.26    25874.10    320.31 o
   3   2   1      346.13      432.17     31.67 o
   4   2   1   116954.00   112858.04   1388.33 o
   5   2   1      163.69      171.78     39.73 o
   6   2   1     5833.15     5547.61    113.34 o
   7   2   1     3044.39     2848.07     81.35 o
   8   2   1       16.25       11.17     23.48 o
   9   2   1     5275.25     5509.78    121.74 o
  10   2   1      568.01      555.13     50.65 o
  11   2   1     4376.43     4405.21    107.50 o
  12   2   1     7193.92     7045.01    140.73 o
  13   2   1     2359.34     2464.17     86.26 o
  14   2   1     4351.59     4308.52    119.03 o
  15   2   1     1335.90     1553.60    134.07 o
  16   2   1     2285.98     2430.74    103.41 o
  17   2   1        0.91        0.00     46.80 o
  18   2   1     1706.14     1799.52    110.14 o
  19   2   1       29.71       15.10     48.65 o
  20   2   1       91.01       51.04     58.30 o
  21   2   1      776.23      718.04    104.32 o
  22   2   1       18.22       54.22     73.56 o
  23   2   1      599.79      381.33    126.47 o
  24   2   1      240.59      269.96     96.12 o
  25   2   1      164.63       90.50     87.10 o
  26   2   1      651.95      484.96    126.35 o
  27   2   1      266.05      285.60    110.64 o
  28   2   1      128.36      139.10    104.63 o
  29   2   1      197.06      104.30    111.14 o
  30   2   1        4.33        0.00    113.63 o
  31   2   1        4.20        0.00    108.61 o
  32   2   1       68.15        0.00    122.36 o
  33   2   1        6.69        0.00    133.77 o
  34   2   1      157.31       89.65    169.92 o
   1   3   1     7112.54     6901.56    132.41 o
   2   3   1      101.22      166.66     29.51 o
   3   3   1    14072.66    14146.35    197.25 o
   4   3   1     1436.39     1518.62     70.37 o
   5   3   1    25064.18    24599.67    361.59 o
   6   3   1      191.53      142.08     29.75 o
   7   3   1       65.72       38.64     27.76 o
   8   3   1      711.51      865.74     64.78 o
   9   3   1    11989.34    11739.97    202.32 o
  10   3   1      748.68      682.25     53.79 o
  11   3   1     3645.33     3604.74    108.83 o
  12   3   1     8302.50     9152.98    176.44 o
  13   3   1     3680.97     3431.89    121.97 o
  14   3   1     1207.29     1131.89     91.54 o
  15   3   1     5492.06     5651.95    243.50 o
  16   3   1      852.31     1027.96    116.01 o
  17   3   1     3671.86     4026.56    162.79 o
  18   3   1       99.80       91.33     59.48 o
  19   3   1      853.01      775.03     90.40 o
  20   3   1        6.38        0.00     55.70 o
  21   3   1      914.11      786.44    112.57 o
  22   3   1     1194.73     1392.16    141.58 o
  23   3   1     4345.34     4570.56    239.85 o
  24   3   1      144.93      186.07     99.92 o
  25   3   1       71.10       33.73     92.31 o
  26   3   1      199.01      232.15    105.86 o
  27   3   1     1218.06     1397.30    168.12 o
  28   3   1        2.41        0.00    100.98 o
  29   3   1       88.99        0.00    107.90 o
  30   3   1      161.12      202.67    129.21 o
  31   3   1       66.42        0.00    120.82 o
  32   3   1        8.56        0.00    126.84 o
  33   3   1      215.51      213.27    143.23 o
   1   4   1     2701.36     2805.92    104.49 o
   2   4   1    11297.64    11523.03    205.90 o
   3   4   1     3601.63     3560.12    131.79 o
   4   4   1      415.56      405.06     47.66 o
   5   4   1     5320.46     5171.38    113.65 o
   6   4   1     8027.21     7851.37    207.45 o
   7   4   1     1713.07     1798.91     83.28 o
   8   4   1     2846.85     3317.22    115.70 o
   9   4   1      691.10      862.68     64.08 o
  10   4   1      626.50      699.08     61.37 o
  11   4   1      157.93      150.87     39.24 o
  12   4   1       46.51      129.46     40.62 o
  13   4   1      291.44      282.45     47.95 o
  14   4   1     1484.25     1824.49     96.14 o
  15   4   1       16.63       18.78     42.34 o
  16   4   1     1387.32     1386.10    104.01 o
  17   4   1       13.04        7.24     57.16 o
  18   4   1      117.69       89.51     63.99 o
  19   4   1      112.43       43.80     64.75 o
  20   4   1      602.85      505.68     82.26 o
  21   4   1       10.46        0.00     65.02 o
  22   4   1        0.07        0.00     76.56 o
  23   4   1      136.86      142.60     90.02 o
  24   4   1        0.34        0.00     87.99 o
  25   4   1      239.98      244.50    101.50 o
  26   4   1       25.03        0.00     99.69 o
  27   4   1      201.07      362.38    122.11 o
  28   4   1      302.38      327.20    130.65 o
  29   4   1       21.34        0.00    119.66 o
  30   4   1       79.34        0.00    122.97 o
  31   4   1      196.69        0.00    178.59 o
  32   4   1      173.37        6.85    217.46 o
   1   5   1    10184.67     9968.17    247.71 o
   2   5   1        6.46       15.11     32.90 o
   3   5   1     3463.55     3263.52    164.12 o
   4   5   1      721.33      608.62     57.02 o
   5   5   1     9124.11     8999.93    196.12 o
   6   5   1       61.19       90.07     41.95 o
   7   5   1       63.53       89.80     34.79 o
   8   5   1       12.18        0.00     34.38 o
   9   5   1     2130.76     2058.49     99.92 o
  10   5   1     2059.48     2008.40    101.87 o
  11   5   1     1721.13     1396.47     87.27 o
  12   5   1      535.98      414.23     61.44 o
  13   5   1     2631.50     2542.83    131.74 o
  14   5   1      752.16      454.67     96.54 o
  15   5   1     5886.51     6264.64    235.50 o
  16   5   1      316.40      330.46     81.53 o
  17   5   1      655.12      598.64     99.85 o
  18   5   1      289.48      170.93     76.95 o
  19   5   1      427.25      350.86     87.96 o
  20   5   1      130.44       60.36     75.61 o
  21   5   1      834.26      811.78    116.81 o
  22   5   1      216.27      265.65    105.16 o
  23   5   1      419.57      751.66    165.63 o
  24   5   1       11.83       15.62    132.11 o
  25   5   1     2090.15     2503.84    244.47 o
  26   5   1      365.71      241.07    146.42 o
  27   5   1      393.86      437.65    170.18 o
  28   5   1        2.09       13.51    147.58 o
  29   5   1      371.31       86.49    160.50 o
  30   5   1       24.23       85.24    171.27 o
  31   5   1      275.11      763.49    274.50 o
   1   6   1        0.01       63.58     54.86 o
   2   6   1      180.30      121.26     62.48 o
   3   6   1     1532.21     1418.38    116.72 o
   4   6   1      141.28      103.12     60.90 o
   5   6   1       14.58       50.03     57.22 o
   6   6   1     1725.86     1868.47    134.82 o
   7   6   1     1131.79     1115.34    122.16 o
   8   6   1     1115.48      927.44    115.10 o
   9   6   1      343.42      300.94     80.65 o
  10   6   1        5.41        0.00     56.44 o
  11   6   1      115.40      138.58     69.93 o
  12   6   1      632.86      343.06    108.56 o
  13   6   1      416.70      358.68     87.26 o
  14   6   1      349.85      232.83     74.71 o
  15   6   1        0.21       56.75     66.82 o
  16   6   1      764.89      770.24    119.85 o
  17   6   1      172.20      184.23     80.72 o
  18   6   1       87.05      236.73     93.16 o
  19   6   1      126.97       10.18     80.37 o
  20   6   1      445.25      272.95    100.70 o
  21   6   1       58.53        0.00     85.97 o
  22   6   1      220.77       81.53    109.10 o
  23   6   1       48.80      105.90    135.11 o
  24   6   1      196.05      234.05    148.48 o
  25   6   1       24.94        0.00    151.19 o
  26   6   1      108.47       47.19    142.27 o
  27   6   1        0.08      155.26    162.75 o
  28   6   1       89.93       88.13    167.75 o
  29   6   1       67.49        0.00    215.07 o
   1   7   1       79.88      103.32     68.59 o
   2   7   1      240.06      272.42     97.90 o
   3   7   1     1405.72     1667.81    159.71 o
   4   7   1     1303.63     1365.90    125.81 o
   5   7   1     1455.98     1433.95    128.68 o
   6   7   1       16.17       80.60     63.94 o
   7   7   1     5901.44     6135.42    285.85 o
   8   7   1      353.07      212.37    115.83 o
   9   7   1     3163.14     3459.72    225.31 o
  10   7   1      508.54      595.04    112.70 o
  11   7   1     2088.76     2354.51    191.89 o
  12   7   1      296.50      124.65     80.84 o
  13   7   1     2441.84     2769.00    283.09 o
  14   7   1      280.08      398.54    126.61 o
  15   7   1     3065.67     3663.93    280.23 o
  16   7   1      649.56      431.51    124.93 o
  17   7   1      514.33      298.27    109.98 o
  18   7   1      433.90      299.93    115.82 o
  19   7   1      968.96     1185.97    175.28 o
  20   7   1      106.23       81.08    110.96 o
  21   7   1        9.98        0.00    107.29 o
  22   7   1        0.81        0.00    112.22 o
  23   7   1       50.19      269.84    200.94 o
  24   7   1       30.93      108.17    184.62 o
  25   7   1      157.32       74.25    201.40 o
  26   7   1        7.70        0.00    189.35 o
  27   7   1      182.65       76.23    311.50 o
   1   8   1     1070.33     1073.20    156.83 o
   2   8   1     2237.67     2410.28    177.96 o
   3   8   1        5.73       81.77     80.65 o
   4   8   1      557.42      413.14    100.14 o
   5   8   1       13.74      120.63     84.66 o
   6   8   1       56.40        0.00     71.22 o
   7   8   1      844.86      708.56    126.74 o
   8   8   1       17.13        9.87     84.94 o
   9   8   1        0.43        0.00     83.11 o
  10   8   1      334.86      264.84    122.22 o
  11   8   1        2.02        0.00    100.61 o
  12   8   1       26.17      164.06    113.31 o
  13   8   1      127.70      240.08    120.69 o
  14   8   1       72.59       66.54    129.03 o
  15   8   1      256.71      344.91    168.47 o
  16   8   1       41.68      102.78    106.64 o
  17   8   1        0.46      244.22    114.30 o
  18   8   1        8.92        8.15    107.32 o
  19   8   1       87.34      160.05    122.63 o
  20   8   1        0.27       32.51    110.42 o
  21   8   1      196.16        0.00    125.05 o
  22   8   1      377.19      275.40    163.48 o
  23   8   1        1.13        0.00    156.47 o
  24   8   1        0.12      321.22    480.17 o
   1   9   1      922.64      855.80    136.25 o
   2   9   1      433.74      359.55    107.76 o
   3   9   1     1565.46     1628.19    167.75 o
   4   9   1      111.90      189.83     94.40 o
   5   9   1      122.36      148.16     96.68 o
   6   9   1      573.78      936.06    154.90 o
   7   9   1     1994.51     2484.37    247.82 o
   8   9   1      127.11      158.53    108.11 o
   9   9   1      625.55      476.63    129.94 o
  10   9   1       31.50        4.68    103.62 o
  11   9   1     1745.00     1926.86    248.11 o
  12   9   1        8.87      332.94    155.61 o
  13   9   1     1242.67     1501.11    238.42 o
  14   9   1      106.16       97.61    134.86 o
  15   9   1      142.26        0.00    105.41 o
  16   9   1       73.21        0.00    128.30 o
  17   9   1      431.92      593.10    162.68 o
  18   9   1       13.48       33.58    134.11 o
  19   9   1       56.28       12.03    137.26 o
  20   9   1        3.53      184.44    227.20 o
   1  10   1       64.83       26.74    106.26 o
   2  10   1       83.60        0.00    103.78 o
   3  10   1       15.82        0.00    102.36 o
   4  10   1       41.33       84.84    111.60 o
   5  10   1      937.33      801.97    150.18 o
   6  10   1       14.65        0.00    122.16 o
   7  10   1       60.15        0.00    136.43 o
   8  10   1      981.65     1038.39    204.20 o
   9  10   1      263.04      736.23    157.44 o
  10  10   1       57.88      275.20    133.09 o
  11  10   1       25.02        0.00    127.80 o
  12  10   1       24.11        0.00    139.79 o
  13  10   1       98.49      198.57    169.06 o
  14  10   1        9.98        0.00    138.17 o
  15  10   1       11.23      246.69    230.38 o
   1  11   1      210.96      172.74    167.78 o
   2  11   1        0.02        0.00    150.62 o
   3  11   1      376.03      663.64    187.01 o
   4  11   1        0.80       18.21    155.04 o
   5  11   1       58.89        0.00    159.52 o
   0   0   2    57014.08    59990.93   1268.86 o
   1   0   2    14777.81    14451.47    260.99 o
   2   0   2     1127.51     1118.13     50.29 o
   3   0   2    16144.79    15248.21    288.62 o
   4   0   2   139454.09   148226.08   2395.84 o
   5   0   2    12475.13    12078.89    271.28 o
   6   0   2       79.94       16.29     24.97 o
   7   0   2     4433.98     4636.17    120.00 o
   8   0   2     1776.78     1517.44     90.65 o
   9   0   2      720.50      852.29     70.57 o
  10   0   2     2739.34     2960.24    110.23 o
  11   0   2      170.02      285.68     58.80 o
  12   0   2    18402.74    17127.41    398.97 o
  13   0   2       91.27        0.00     44.57 o
  14   0   2      442.36      623.44    123.97 o
  15   0   2      536.56      642.73     92.95 o
  16   0   2    12374.70    11106.72    321.66 o
  17   0   2      653.54      849.46    103.91 o
  18   0   2      331.29      264.51     72.31 o
  19   0   2      510.80      596.83     96.08 o
  20   0   2     7004.86     7004.98    816.80 o
  21   0   2       18.68      117.95     95.76 o
  22   0   2      498.33      518.12    137.36 o
  23   0   2       38.16      177.99    119.21 o
  24   0   2    11639.75    12497.41    842.68 o
  25   0   2      978.12     1169.68    208.07 o
  26   0   2      133.12      264.40    138.89 o
  27   0   2      984.22     1110.51    205.04 o
  28   0   2     1266.42     1359.45    326.60 o
  29   0   2      246.39      120.42    139.00 o
  30   0   2       29.16        0.00    168.72 o
  31   0   2      143.62      256.87    159.08 o
  32   0   2     1952.20     2671.89    359.06 o
  33   0   2      139.25      312.81    195.94 o
  34   0   2       92.47        0.00    181.69 o
   0   1   2     5446.73     5290.53    176.76 o
   1   1   2    18671.88    19970.75    243.07 o
   2   1   2       29.46       21.91     13.86 o
   3   1   2      362.36      479.87     29.66 o
   4   1   2     5167.96     5176.63    106.25 o
   5   1   2     2546.57     1841.06     60.94 o
   6   1   2    19012.40    19244.68    280.78 o
   7   1   2     2766.35     3289.86     77.95 o
   8   1   2      658.15      778.89     44.26 o
   9   1   2    17915.49    18392.57    265.91 o
  10   1   2     2224.78     2436.21     90.13 o
  11   1   2     8451.64     7582.42    158.66 o
  12   1   2     3894.80     4114.94    111.01 o
  13   1   2     7287.76     6349.70    206.07 o
  14   1   2     2667.31     3077.01    126.51 o
  15   1   2    21019.57    20015.05    313.28 o
  16   1   2      416.00      528.71     61.55 o
  17   1   2     1626.27     1480.60     81.65 o
  18   1   2       77.43      136.45     50.24 o
  19   1   2     2667.44     2784.13    218.74 o
  20   1   2       50.11      100.94     66.14 o
  21   1   2     3142.27     2950.11    182.45 o
  22   1   2      131.20      305.70     89.28 o
  23   1   2      527.75      382.32     93.76 o
  24   1   2      387.50      449.95    104.61 o
  25   1   2      886.22      756.55    133.29 o
  26   1   2      130.71      169.57     90.52 o
  27   1   2     1104.66     1322.23    229.38 o
  28   1   2      396.50      497.04    150.47 o
  29   1   2     1077.04     1143.71    156.60 o
  30   1   2      470.16      605.78    140.04 o
  31   1   2      504.95      551.55    130.99 o
  32   1   2      109.41       69.84    114.26 o
  33   1   2       95.31      182.92    122.07 o
  34   1   2      153.17      180.14    139.55 o
   0   2   2    12867.48    13012.34    245.01 o
   1   2   2    14898.81    15167.71    196.11 o
   2   2   2     1057.91     1241.61     45.74 o
   3   2   2      226.14      188.03     24.48 o
   4   2   2     3644.24     3201.60    113.46 o
   5   2   2    11083.47    11170.38    217.38 o
   6   2   2    26424.82    28208.01    427.17 o
   7   2   2     7972.67     7822.36    169.79 o
   8   2   2      324.69      461.88     38.40 o
   9   2   2     2109.27     2578.26     80.53 o
  10   2   2    16897.86    15974.16    236.48 o
  11   2   2     6168.52     7337.77    142.19 o
  12   2   2     1500.09     1622.18     70.00 o
  13   2   2     2786.23     2729.92     88.82 o
  14   2   2    37607.38    34266.76    445.90 o
  15   2   2      509.03      452.30     53.60 o
  16   2   2      191.01       39.54     39.34 o
  17   2   2     1059.44     1110.61     89.39 o
  18   2   2    23446.47    22910.25    399.46 o
  19   2   2     3274.15     3479.30    183.14 o
  20   2   2     1094.47     1146.36    105.92 o
  21   2   2       33.79      102.14     72.13 o
  22   2   2    11619.95    11484.47    373.23 o
  23   2   2      804.62     1044.45    131.31 o
  24   2   2      133.98      126.92     89.55 o
  25   2   2     1001.66     1271.67    149.34 o
  26   2   2     1218.17      975.11    140.10 o
  27   2   2       14.51        0.00     87.68 o
  28   2   2        0.58        0.00     89.32 o
  29   2   2      184.11      197.93    118.12 o
  30   2   2      320.20       34.82    115.28 o
  31   2   2      287.40      284.35    131.55 o
  32   2   2        0.59        0.00    121.55 o
  33   2   2       16.21        0.00    132.88 o
  34   2   2      388.42      198.88    192.48 o
   0   3   2    40548.01    40252.06    663.78 o
   1   3   2     2594.10     2731.59     85.90 o
   2   3   2     3863.95     4062.77    101.17 o
   3   3   2     2063.78     2035.27     66.89 o
   4   3   2       65.75       97.79     28.09 o
   5   3   2     2257.28     2297.14     90.75 o
   6   3   2     6354.97     6420.76    134.72 o
   7   3   2    20447.83    21224.99    353.86 o
   8   3   2     1545.59     1572.55     93.35 o
   9   3   2      476.42      530.25     49.07 o
  10   3   2     3281.91     3611.76    106.73 o
  11   3   2     5099.83     4967.76    126.76 o
  12   3   2     2595.46     2806.18    130.02 o
  13   3   2     4757.73     4775.02    130.49 o
  14   3   2      745.96      780.60     62.46 o
  15   3   2     5970.69     5701.56    161.34 o
  16   3   2      449.97      542.33     72.49 o
  17   3   2     3781.04     3585.92    153.30 o
  18   3   2     1249.22     1043.53     97.62 o
  19   3   2     1917.36     1701.10    117.44 o
  20   3   2     1411.42     1233.65    115.36 o
  21   3   2     4096.34     3913.57    192.94 o
  22   3   2        3.19       46.42     81.47 o
  23   3   2       24.10        0.00     81.16 o
  24   3   2     2402.15     2646.24    203.40 o
  25   3   2     1634.90     2054.90    181.47 o
  26   3   2      713.66      837.04    148.01 o
  27   3   2      847.28      858.14    149.40 o
  28   3   2       38.21        0.00    105.56 o
  29   3   2      436.32      276.71    130.23 o
  30   3   2      426.66      574.65    148.27 o
  31   3   2      241.00      487.67    143.80 o
  32   3   2        1.75        0.00    130.12 o
  33   3   2       17.95        0.00    169.77 o
   0   4   2     7190.31     6834.76    215.59 o
   1   4   2     8666.00     8869.68    154.35 o
   2   4   2      258.80      316.69     35.61 o
   3   4   2      312.85      256.59     36.18 o
   4   4   2    34646.46    34796.34    433.03 o
   5   4   2     6080.93     6041.22    124.78 o
   6   4   2     3703.51     3734.59    107.71 o
   7   4   2    13662.99    13591.54    248.00 o
   8   4   2    31095.38    30341.12    438.17 o
   9   4   2      568.17      576.28     61.00 o
  10   4   2     1815.52     1922.71     99.69 o
  11   4   2     1140.91     1092.60    120.50 o
  12   4   2     6532.53     5827.25    150.62 o
  13   4   2     1141.93     1336.43     82.65 o
  14   4   2     1488.28     1685.36     91.48 o
  15   4   2       76.57      150.62     51.54 o
  16   4   2     4076.00     4077.22    164.00 o
  17   4   2      974.49     1016.29    114.99 o
  18   4   2       18.08       28.74     62.00 o
  19   4   2      495.67      497.60     82.89 o
  20   4   2     4056.47     4353.90    186.99 o
  21   4   2      247.72      256.37     81.59 o
  22   4   2     1005.83      720.59    120.44 o
  23   4   2      829.73      716.92    121.63 o
  24   4   2     3995.70     4155.08    239.73 o
  25   4   2       39.34        0.00     95.45 o
  26   4   2      175.03      254.49    107.50 o
  27   4   2        2.13       36.11    102.33 o
  28   4   2     1441.45     1206.30    166.68 o
  29   4   2      290.45      362.98    135.88 o
  30   4   2      102.19      214.80    130.05 o
  31   4   2      264.56      825.10    210.96 o
  32   4   2      887.98     1028.89    279.33 o
   0   5   2     1601.33     1811.99    168.65 o
   1   5   2     4284.31     3893.27    114.42 o
   2   5   2      167.17      170.45     51.62 o
   3   5   2     1724.95     1643.92    106.58 o
   4   5   2     2056.20     2026.12    107.04 o
   5   5   2     5928.68     5805.34    160.44 o
   6   5   2     7561.71     7709.45    157.25 o
   7   5   2      702.40      710.54     56.77 o
   8   5   2     1997.84     1962.76    117.10 o
   9   5   2     6236.32     5701.63    151.82 o
  10   5   2      323.21      181.31     46.46 o
  11   5   2     5406.41     5614.17    170.90 o
  12   5   2      311.30      237.74     50.42 o
  13   5   2      647.55      524.70     63.22 o
  14   5   2      950.64     1200.11    107.32 o
  15   5   2     1809.79     1512.82    116.29 o
  16   5   2      388.19      533.21    110.71 o
  17   5   2      520.51      538.60    105.03 o
  18   5   2      840.44      785.46    118.03 o
  19   5   2     2654.57     2803.97    183.00 o
  20   5   2      112.23       61.31     78.41 o
  21   5   2      332.07      406.12    102.78 o
  22   5   2      897.65      814.19    154.09 o
  23   5   2      146.59      117.62    135.87 o
  24   5   2        3.56       92.38    122.02 o
  25   5   2      532.32      166.23    130.69 o
  26   5   2       14.92      152.92    134.42 o
  27   5   2      129.67       62.05    142.93 o
  28   5   2      271.03      382.84    165.99 o
  29   5   2      110.55      137.07    160.20 o
  30   5   2        4.57        0.00    165.85 o
  31   5   2      131.19      276.20    244.84 o
   0   6   2     4016.98     4687.50    280.24 o
   1   6   2     1758.23     1930.23    146.21 o
   2   6   2     3850.87     3394.69    290.27 o
   3   6   2      857.58      905.84    100.99 o
   4   6   2      601.70      597.93     84.64 o
   5   6   2        5.78       54.75     56.06 o
   6   6   2    18535.89    17509.41    382.28 o
   7   6   2      423.12      447.91     92.12 o
   8   6   2       71.77      189.40     72.11 o
   9   6   2     2935.23     3354.88    203.03 o
  10   6   2    15120.00    14747.14    446.45 o
  11   6   2     1942.63     1922.28    159.37 o
  12   6   2      461.20      252.67    109.62 o
  13   6   2      357.03      293.83     88.91 o
  14   6   2     3673.23     3753.34    190.19 o
  15   6   2      489.76      459.45     99.77 o
  16   6   2        5.38       93.90     76.00 o
  17   6   2        4.99       22.21     76.14 o
  18   6   2     1874.33     2093.68    166.77 o
  19   6   2      162.13      259.55     94.90 o
  20   6   2        6.31       42.01     87.82 o
  21   6   2      221.16      220.57     99.57 o
  22   6   2     2256.12     2732.07    237.33 o
  23   6   2        4.36        0.00    126.35 o
  24   6   2        0.56       22.87    130.22 o
  25   6   2      341.69      352.65    160.11 o
  26   6   2     1530.55     2045.88    345.47 o
  27   6   2      137.89      106.62    163.51 o
  28   6   2       15.52        0.00    166.99 o
  29   6   2       73.79      184.64    241.11 o
   0   7   2     2287.55     2365.93    348.45 o
   1   7   2     3084.53     2930.69    178.54 o
   2   7   2      757.92      857.76    108.42 o
   3   7   2     1846.14     1392.50    161.66 o
   4   7   2      411.57      427.69     88.99 o
   5   7   2      771.41      554.06    114.44 o
   6   7   2        6.85       50.53     65.41 o
   7   7   2     2204.17     2232.16    182.51 o
   8   7   2      381.53      351.24    122.85 o
   9   7   2      622.63      528.91    186.01 o
  10   7   2     1089.16     1237.45    145.13 o
  11   7   2      195.84      307.77    100.49 o
  12   7   2      443.84      219.38     93.13 o
  13   7   2     2768.14     2696.67    229.60 o
  14   7   2      397.51      382.48    131.94 o
  15   7   2     2504.75     2708.30    242.70 o
  16   7   2        5.72        7.58     92.21 o
  17   7   2       85.62       29.38     99.71 o
  18   7   2      131.54        0.00     97.81 o
  19   7   2      730.35      655.95    144.26 o
  20   7   2      317.05      352.71    118.48 o
  21   7   2     1390.47     1245.82    262.06 o
  22   7   2      190.21      426.08    161.44 o
  23   7   2      449.69      816.17    192.71 o
  24   7   2      185.55      292.81    209.44 o
  25   7   2      186.19      213.65    226.53 o
  26   7   2       84.28      530.54    268.57 o
  27   7   2      141.72      522.29    467.34 o
   0   8   2     3939.10     3852.94    519.38 o
   1   8   2      276.10      208.77     91.61 o
   2   8   2       14.94       79.03     95.17 o
   3   8   2      219.76        3.50    100.90 o
   4   8   2     1498.74     1474.86    150.81 o
   5   8   2     1756.47     2281.71    174.26 o
   6   8   2       13.73       44.60     83.46 o
   7   8   2      834.92      996.01    211.97 o
   8   8   2     6099.43     6966.78    332.22 o
   9   8   2       67.89      137.44     91.53 o
  10   8   2        5.72       20.24     97.45 o
  11   8   2     1105.16      974.10    195.06 o
  12   8   2     8914.48     9121.24    421.32 o
  13   8   2      406.83      230.83    118.36 o
  14   8   2     1438.42     1488.75    225.00 o
  15   8   2        1.57      146.29    123.52 o
  16   8   2     1598.10     2199.15    240.39 o
  17   8   2      543.26      514.40    128.71 o
  18   8   2      527.37      267.60    135.84 o
  19   8   2      103.52       73.21    131.12 o
  20   8   2      625.55      850.94    188.56 o
  21   8   2        6.45        0.00    134.82 o
  22   8   2        0.50        0.00    131.54 o
  23   8   2      187.55      179.97    171.87 o
  24   8   2     1263.76     1284.74    647.88 o
   0   9   2      148.01      127.12    138.99 o
   1   9   2      729.47      680.25    124.16 o
   2   9   2      436.64      523.62    115.52 o
   3   9   2     1171.88     1044.93    142.63 o
   4   9   2      178.76      140.59     99.61 o
   5   9   2     1451.80     1224.92    169.37 o
   6   9   2      426.62      449.20    114.48 o
   7   9   2      265.46      130.33    104.54 o
   8   9   2      410.57      719.23    142.95 o
   9   9   2      185.06       28.45     93.08 o
  10   9   2       21.22      114.43    108.92 o
  11   9   2      245.50      256.31    130.32 o
  12   9   2      139.23       30.30    105.30 o
  13   9   2      793.80      627.63    213.48 o
  14   9   2       10.18       51.46    130.78 o
  15   9   2      639.15      559.79    178.08 o
  16   9   2      353.55      167.78    148.85 o
  17   9   2      285.46      408.87    159.56 o
  18   9   2      298.18      137.72    155.20 o
  19   9   2      122.05      161.11    156.80 o
  20   9   2        6.86       62.19    162.79 o
   0  10   2        2.58        0.00    151.54 o
   1  10   2      240.30      224.19    120.91 o
   2  10   2     4445.71     3658.07    254.06 o
   3  10   2     1842.66     1836.54    189.21 o
   4  10   2       64.78      174.71    113.71 o
   5  10   2      132.65      294.68    120.79 o
   6  10   2     2014.00     2250.78    244.13 o
   7  10   2      150.61        0.00    121.07 o
   8  10   2        0.31        0.00    114.45 o
   9  10   2      210.23      297.89    132.88 o
  10  10   2      948.45      962.86    185.63 o
  11  10   2        1.02      122.12    136.47 o
  12  10   2        9.76        0.00    225.18 o
  13  10   2       57.59      208.68    167.53 o
  14  10   2      547.11      397.19    179.68 o
  15  10   2       47.84      384.02    422.36 o
   0  11   2       40.76      188.97    283.33 o
   1  11   2      489.09      404.73    201.27 o
   2  11   2       73.85       84.92    174.72 o
   3  11   2       64.11      162.10    167.55 o
   4  11   2      306.45      417.29    250.83 o
   1   1   3    30785.47    32750.14    386.88 o
   2   1   3     5496.83     6006.99    119.58 o
   3   1   3     6651.81     7136.10    113.87 o
   4   1   3    13370.47    13826.83    191.68 o
   5   1   3    72986.91    70597.12    771.41 o
   6   1   3       65.94       31.84     22.89 o
   7   1   3    19334.41    17751.41    258.03 o
   8   1   3     6891.03     6751.77    136.56 o
   9   1   3    13190.68    13426.13    224.86 o
  10   1   3       90.42      140.93     34.10 o
  11   1   3      675.69      635.24     56.55 o
  12   1   3     3126.89     3264.36    111.17 o
  13   1   3     2011.10     2062.51     96.07 o
  14   1   3      467.28      401.25     57.04 o
  15   1   3     3083.48     3042.02    109.76 o
  16   1   3     1302.35     1552.40     82.58 o
  17   1   3     2333.85     2633.49    110.71 o
  18   1   3      478.82      517.96     73.49 o
  19   1   3     5355.83     5228.36    195.83 o
  20   1   3       26.54       69.39     58.02 o
  21   1   3      142.54      137.34     74.51 o
  22   1   3      175.67      149.80     76.79 o
  23   1   3      113.06       71.23     75.92 o
  24   1   3        9.41        0.00     82.01 o
  25   1   3     1309.41     1446.73    164.12 o
  26   1   3       12.25       43.64     83.42 o
  27   1   3     1269.92     1493.66    163.78 o
  28   1   3       28.50      125.00     95.40 o
  29   1   3     1378.03     1664.35    176.86 o
  30   1   3      184.40       92.19    109.54 o
  31   1   3     1294.95     1407.72    195.70 o
  32   1   3       84.34        0.00    113.90 o
  33   1   3      100.27        0.00    120.60 o
  34   1   3        9.11       28.55    166.55 o
   1   2   3     4138.93     4066.74     81.58 o
   2   2   3    38570.77    38438.68    443.38 o
   3   2   3     6653.47     6386.65    123.89 o
   4   2   3     2695.77     2782.77     84.21 o
   5   2   3     1298.71     1313.15     62.25 o
   6   2   3     1391.17     1514.16     64.56 o
   7   2   3      452.62      465.77     47.51 o
   8   2   3     5708.05     5750.80    128.29 o
   9   2   3        4.24        1.94     24.26 o
  10   2   3       22.57       53.92     26.21 o
  11   2   3     1728.70     1707.29     74.00 o
  12   2   3     2741.17     2495.18     86.15 o
  13   2   3      125.49       95.76     30.26 o
  14   2   3       80.93       69.65     38.91 o
  15   2   3     1571.24     1584.40     88.12 o
  16   2   3       24.53       22.66     39.74 o
  17   2   3        7.36       37.66     43.21 o
  18   2   3       21.00       23.66     49.53 o
  19   2   3      554.06      471.65     78.79 o
  20   2   3      120.64      199.36     67.09 o
  21   2   3      805.99      696.81     98.27 o
  22   2   3       24.23        0.00     70.50 o
  23   2   3      511.23      541.93    104.58 o
  24   2   3      522.31      456.38    107.60 o
  25   2   3        1.59        0.00     79.41 o
  26   2   3      295.27      358.82    110.82 o
  27   2   3        2.08      128.09     99.13 o
  28   2   3       43.79      116.63    103.32 o
  29   2   3       11.71        0.00    105.60 o
  30   2   3        2.99        0.00    109.39 o
  31   2   3       41.22        0.00    121.08 o
  32   2   3       18.90       80.26    124.11 o
  33   2   3       28.62       28.17    130.85 o
  34   2   3        0.05      196.25    188.64 o
   1   3   3    10686.08    10571.11    163.20 o
   2   3   3    10369.06    10529.51    163.91 o
   3   3   3     5096.63     4747.07    100.92 o
   4   3   3       18.60       37.97     24.92 o
   5   3   3       97.13       75.63     29.15 o
   6   3   3     2179.79     2192.47    103.66 o
   7   3   3     5225.79     5146.50    155.51 o
   8   3   3      424.70      409.44     52.47 o
   9   3   3     7563.41     7404.40    169.27 o
  10   3   3      118.75      117.43     33.68 o
  11   3   3     9542.59     9046.83    180.92 o
  12   3   3     2866.53     3317.82    109.20 o
  13   3   3    11525.70    12400.68    218.94 o
  14   3   3     6985.74     7360.83    180.15 o
  15   3   3      957.68      820.78     69.29 o
  16   3   3       65.26       70.20     45.76 o
  17   3   3     5162.97     5778.99    254.99 o
  18   3   3      305.60      304.85     70.14 o
  19   3   3     2621.43     2492.99    137.12 o
  20   3   3      637.86      462.13     86.07 o
  21   3   3      191.92      211.35     83.27 o
  22   3   3      264.64      164.27     86.58 o
  23   3   3     3358.90     3205.64    206.26 o
  24   3   3      172.97       84.75     87.45 o
  25   3   3      300.24      258.59    104.96 o
  26   3   3      571.33      474.83    161.59 o
  27   3   3      787.54     1028.56    152.47 o
  28   3   3        0.78       15.20    105.19 o
  29   3   3      620.91      468.70    133.43 o
  30   3   3       15.46      132.70    122.26 o
  31   3   3      107.67      228.07    131.46 o
  32   3   3       21.31        0.00    127.61 o
  33   3   3      212.65      393.51    210.89 o
   1   4   3       60.48       61.40     27.60 o
   2   4   3      888.65      820.19     50.78 o
   3   4   3    15645.34    16424.59    252.48 o
   4   4   3      311.93      256.35     38.41 o
   5   4   3      176.51      203.94     39.39 o
   6   4   3     4508.71     4534.18    188.37 o
   7   4   3      325.57      316.98     53.44 o
   8   4   3      480.90      433.23     51.74 o
   9   4   3      750.09      759.08     63.77 o
  10   4   3       29.71       61.04     33.74 o
  11   4   3       12.32       13.45     34.62 o
  12   4   3     1092.73     1130.15     93.24 o
  13   4   3       54.32      102.69     43.15 o
  14   4   3     2630.71     2643.57    132.29 o
  15   4   3        5.83       16.71     45.94 o
  16   4   3      269.28      342.56     62.33 o
  17   4   3       32.88       70.20     57.94 o
  18   4   3      131.36      148.00     64.35 o
  19   4   3        8.48       88.71     60.20 o
  20   4   3       25.27       14.42     64.43 o
  21   4   3      108.54       85.70     67.91 o
  22   4   3       91.82       18.14     95.98 o
  23   4   3       85.26      161.75     94.89 o
  24   4   3       32.10       51.27     94.95 o
  25   4   3        0.36        0.00     92.76 o
  26   4   3      135.53      230.08    108.95 o
  27   4   3      430.90      399.48    121.78 o
  28   4   3       26.65        0.00    110.12 o
  29   4   3       43.11       79.54    117.99 o
  30   4   3        7.28      202.27    125.27 o
  31   4   3       28.39       29.56    172.84 o
  32   4   3        2.14       54.56    221.86 o
   1   5   3     7009.01     6859.82    182.83 o
   2   5   3     9622.50     9407.78    179.20 o
   3   5   3     5874.28     5858.58    139.67 o
   4   5   3      381.58      376.99     47.64 o
   5   5   3     2450.93     2431.40     86.03 o
   6   5   3      170.08      152.43     39.75 o
   7   5   3       68.06       55.98     36.45 o
   8   5   3        4.56        0.00     40.00 o
   9   5   3     8853.89     8720.36    230.11 o
  10   5   3     1713.49     1642.04     94.68 o
  11   5   3     5188.44     5213.16    192.16 o
  12   5   3     1695.78     1857.05    105.38 o
  13   5   3     1110.12     1303.15     99.00 o
  14   5   3       11.39        0.00     45.72 o
  15   5   3     1850.93     2091.82    127.54 o
  16   5   3       16.34       29.17     66.92 o
  17   5   3     1887.18     1535.53    135.99 o
  18   5   3       94.76       10.46     66.10 o
  19   5   3      703.69      794.04    115.39 o
  20   5   3       12.67        0.00     74.46 o
  21   5   3     1002.11      789.82    134.13 o
  22   5   3       50.82       93.86    100.54 o
  23   5   3      604.00      483.06    149.24 o
  24   5   3       14.96       60.39    120.72 o
  25   5   3      254.78      399.76    153.36 o
  26   5   3       47.49        0.00    134.55 o
  27   5   3      519.69      410.12    164.26 o
  28   5   3      211.08      359.81    161.92 o
  29   5   3     1155.38     1125.88    219.69 o
  30   5   3        0.03        0.00    162.60 o
  31   5   3      261.49        0.00    290.14 o
   1   6   3     1870.03     2085.39    156.34 o
   2   6   3     1075.80     1402.59    114.54 o
   3   6   3       67.84      128.47     62.95 o
   4   6   3     3274.63     3562.74    199.48 o
   5   6   3      858.96      817.68     99.52 o
   6   6   3     1252.54     1241.18    107.08 o
   7   6   3       17.20       35.70     63.21 o
   8   6   3      248.04      160.00     74.02 o
   9   6   3      204.55      175.56    123.47 o
  10   6   3     1075.28      810.85    212.83 o
  11   6   3      309.95      272.23     82.82 o
  12   6   3      280.90      342.20     87.71 o
  13   6   3      188.87      165.05     78.08 o
  14   6   3      119.72       68.61     90.32 o
  15   6   3     1749.60     1575.92    213.29 o
  16   6   3     3456.96     3002.23    233.59 o
  17   6   3       48.46       39.46     77.75 o
  18   6   3      244.82       29.66     84.30 o
  19   6   3       10.61        0.00     79.57 o
  20   6   3     1208.33     1377.94    156.19 o
  21   6   3      144.48       71.95     96.71 o
  22   6   3      355.18      237.97    124.81 o
  23   6   3        2.24       17.11    112.91 o
  24   6   3       22.19        0.00    132.93 o
  25   6   3        0.28        0.00    129.42 o
  26   6   3      144.36      124.65    169.02 o
  27   6   3        0.04        0.00    167.85 o
  28   6   3        3.76      135.63    176.92 o
  29   6   3       15.04       96.31    267.46 o
   1   7   3      482.69      425.71     88.37 o
   2   7   3        0.06        0.00     57.12 o
   3   7   3     2999.74     2672.57    168.19 o
   4   7   3       26.08        0.00     57.52 o
   5   7   3      371.65      385.80     86.71 o
   6   7   3       93.65      114.90     69.48 o
   7   7   3      159.97      153.49     74.92 o
   8   7   3      256.74      372.46     96.92 o
   9   7   3     3624.58     4031.13    304.83 o
  10   7   3       97.55       79.54     80.50 o
  11   7   3     6422.16     6273.53    327.52 o
  12   7   3       13.04       59.58     78.60 o
  13   7   3      301.45      319.06    111.14 o
  14   7   3      909.16      797.28    127.42 o
  15   7   3     2223.50     2386.80    230.37 o
  16   7   3        0.60       34.50     98.99 o
  17   7   3     1881.87     1816.13    299.70 o
  18   7   3       30.43        0.00    101.38 o
  19   7   3     1050.75      819.29    174.72 o
  20   7   3      246.84      279.96    131.60 o
  21   7   3     1310.30     1173.46    197.87 o
  22   7   3        5.76        0.00    144.05 o
  23   7   3      490.65      639.47    208.68 o
  24   7   3      220.37      536.09    270.81 o
  25   7   3      192.44      120.12    256.32 o
  26   7   3        0.04        0.00    307.71 o
   1   8   3      434.35      482.61    101.61 o
   2   8   3      584.70      475.55    102.44 o
   3   8   3      123.34        0.00     76.14 o
   4   8   3      299.36       67.81     82.32 o
   5   8   3       13.31        0.00     75.41 o
   6   8   3     1621.14     1666.59    173.25 o
   7   8   3      439.20      331.42    105.46 o
   8   8   3        8.98        0.00     80.34 o
   9   8   3       85.48       13.73     96.07 o
  10   8   3       92.04      276.98    116.99 o
  11   8   3       58.59        0.00     80.98 o
  12   8   3       43.51       23.58     96.71 o
  13   8   3      214.60       49.01    104.62 o
  14   8   3     1204.01     1279.20    209.54 o
  15   8   3        0.07      102.17    176.27 o
  16   8   3       74.51        0.00    129.18 o
  17   8   3        2.44       80.42    123.27 o
  18   8   3      153.55      163.70    129.52 o
  19   8   3      102.11        1.91    123.39 o
  20   8   3       43.88       18.85    133.56 o
  21   8   3       52.95       40.81    139.26 o
  22   8   3      202.02      281.56    182.94 o
  23   8   3        0.04      167.40    190.11 o
  24   8   3        3.25      353.22    482.74 o
   1   9   3      351.94      320.57    110.83 o
   2   9   3       17.37       19.81     92.83 o
   3   9   3     1104.36     1076.96    143.70 o
   4   9   3      106.90       90.65    117.65 o
   5   9   3      885.91      663.92    131.39 o
   6   9   3      104.72       61.72    141.05 o
   7   9   3     1298.96     1297.53    305.66 o
   8   9   3      709.80      754.99    149.35 o
   9   9   3     1484.89     1674.85    190.28 o
  10   9   3      540.87      198.49    163.47 o
  11   9   3      897.39      824.16    175.48 o
  12   9   3        2.46       72.44    121.32 o
  13   9   3      128.08      230.17    148.10 o
  14   9   3       31.73       75.36    136.55 o
  15   9   3      111.63      136.95    148.83 o
  16   9   3       18.03      153.24    148.66 o
  17   9   3      796.22      925.90    201.29 o
  18   9   3       42.35        0.00    140.98 o
  19   9   3      524.65      707.21    207.36 o
  20   9   3       95.56        4.65    176.21 o
   1  10   3        2.97       25.11    106.56 o
   2  10   3      325.66      281.29    127.29 o
   3  10   3      500.05      415.87    133.90 o
   4  10   3      473.68      586.92    137.04 o
   5  10   3       51.44      146.38    115.24 o
   6  10   3       42.31        0.00    114.56 o
   7  10   3        0.02        0.00    117.40 o
   8  10   3        1.64        0.00    117.68 o
   9  10   3       81.30        0.00    112.83 o
  10  10   3       12.75       18.64    123.33 o
  11  10   3       80.08      161.69    146.71 o
  12  10   3        2.57       15.12    133.82 o
  13  10   3        6.85        0.00    148.38 o
  14  10   3      167.07      391.26    251.75 o
   1  11   3      222.00       40.68    210.63 o
   2  11   3       43.97        0.00    219.10 o
   3  11   3      235.88      565.81    365.59 o
   0   0   4    29959.57    32831.25    933.18 o
   1   0   4    23992.71    24439.86    448.27 o
   2   0   4     1526.29     1840.37     70.28 o
   3   0   4     9952.99    11181.76    268.88 o
   4   0   4    78093.60    74245.66   1253.56 o
   5   0   4    54185.20    53525.93    934.32 o
   6   0   4     7373.03     8591.53    194.57 o
   7   0   4    38663.07    38121.52    636.99 o
   8   0   4    21491.41    19573.19    405.13 o
   9   0   4      432.63      453.48     62.04 o
  10   0   4    11965.15    13695.75    314.20 o
  11   0   4     2004.80     2364.02    114.87 o
  12   0   4      517.67      328.71     52.00 o
  13   0   4     6948.92     6488.35    184.76 o
  14   0   4      678.97      556.29     66.49 o
  15   0   4     5482.41     5256.94    223.36 o
  16   0   4    12208.77    12805.41    367.13 o
  17   0   4     6091.27     5688.95    366.43 o
  18   0   4       50.24        0.00     58.25 o
  19   0   4      823.71      660.31    176.53 o
  20   0   4      558.21      489.18     98.63 o
  21   0   4       56.45        0.00     82.95 o
  22   0   4     1022.10      936.38    166.19 o
  23   0   4     1870.89     1937.95    225.53 o
  24   0   4     1231.98      877.68    220.06 o
  25   0   4      179.24       29.23    113.06 o
  26   0   4        2.09       90.10    129.89 o
  27   0   4        6.60       31.86    124.00 o
  28   0   4     2646.17     2493.78    354.23 o
  29   0   4      276.54      321.86    153.42 o
  30   0   4      568.70      476.11    188.99 o
  31   0   4      717.70      698.23    191.94 o
  32   0   4     2175.20     2933.38    336.02 o
  33   0   4      231.85        0.00    173.55 o
  34   0   4      391.96      309.98    277.25 o
   0   1   4     8397.13     8303.83    187.38 o
   1   1   4    27961.56    29067.91    375.55 o
   2   1   4     2659.60     2571.46     76.10 o
   3   1   4   104442.49   101088.48   1248.91 o
   4   1   4      317.81      414.97     33.19 o
   5   1   4     9869.87    10888.54    162.02 o
   6   1   4     1869.10     2144.42     69.33 o
   7   1   4    10684.43     9170.89    156.39 o
   8   1   4       70.36       54.66     25.54 o
   9   1   4     7274.88     6880.12    147.37 o
  10   1   4    21914.21    21879.20    372.91 o
  11   1   4     7329.29     7651.36    197.57 o
  12   1   4     4331.90     3915.13    170.92 o
  13   1   4        2.09       25.78     34.38 o
  14   1   4      278.93      159.91     43.27 o
  15   1   4        9.26       31.66     39.36 o
  16   1   4     7221.72     7033.96    183.42 o
  17   1   4      176.93      120.63     48.58 o
  18   1   4      367.65      373.50     69.92 o
  19   1   4      683.01      736.83     89.05 o
  20   1   4      464.74      329.17     95.92 o
  21   1   4       53.31        0.00     65.68 o
  22   1   4      211.60      258.49     86.40 o
  23   1   4      638.07      602.42    107.57 o
  24   1   4      897.13     1020.00    130.17 o
  25   1   4      451.12      315.08    100.17 o
  26   1   4      956.98      983.13    134.52 o
  27   1   4       18.80       84.22     90.93 o
  28   1   4      802.01      839.99    150.20 o
  29   1   4       71.56       61.91    101.00 o
  30   1   4      325.36      428.51    118.46 o
  31   1   4        2.96        0.00    101.00 o
  32   1   4       41.35        7.46    111.08 o
  33   1   4      348.39      461.95    141.32 o
  34   1   4       99.39      396.19    209.67 o
   0   2   4    79174.21    78679.76   1215.22 o
   1   2   4     1969.21     2142.37     63.88 o
   2   2   4     4497.78     4431.12    133.75 o
   3   2   4     3249.85     3031.45     91.11 o
   4   2   4     5293.01     6302.25    136.00 o
   5   2   4    12947.15    13314.59    203.48 o
   6   2   4     3492.48     2806.67     98.99 o
   7   2   4      246.07      210.23     32.89 o
   8   2   4    17643.22    19479.40    314.52 o
   9   2   4    12985.35    12618.37    232.76 o
  10   2   4    22426.06    21255.26    325.58 o
  11   2   4      522.34      564.20     59.55 o
  12   2   4     1011.81      964.29     68.65 o
  13   2   4     8197.46     8512.71    196.77 o
  14   2   4    11157.40    11017.34    217.51 o
  15   2   4    11189.82    11775.86    229.42 o
  16   2   4     2377.37     2422.11    111.67 o
  17   2   4      836.97      864.94     78.65 o
  18   2   4     4351.90     4470.01    164.70 o
  19   2   4     3551.19     3847.44    178.29 o
  20   2   4     1577.49     1529.60    119.97 o
  21   2   4     4264.71     4076.19    190.74 o
  22   2   4     3111.47     3314.43    226.08 o
  23   2   4       11.97       88.87     84.00 o
  24   2   4     2015.90     1770.85    160.64 o
  25   2   4      103.98       87.88     89.07 o
  26   2   4     1850.85     1565.61    167.15 o
  27   2   4      338.53      331.47    113.79 o
  28   2   4       51.36       96.01     98.06 o
  29   2   4        5.43        0.00    104.45 o
  30   2   4      364.10      413.50    150.08 o
  31   2   4      105.16       19.69    122.20 o
  32   2   4      138.40      237.14    139.46 o
  33   2   4       50.51       66.80    136.86 o
  34   2   4      419.45      213.85    205.74 o
   0   3   4    12164.08    12546.70    352.12 o
   1   3   4      204.68      208.10     31.28 o
   2   3   4     2050.18     2081.92     73.19 o
   3   3   4     5019.83     5017.40    108.68 o
   4   3   4      199.77      314.74     38.63 o
   5   3   4     1779.59     1650.96     79.31 o
   6   3   4     4885.97     5161.23    144.10 o
   7   3   4     6473.98     5912.16    156.08 o
   8   3   4     1131.19     1191.32     75.22 o
   9   3   4        2.44       44.61     35.60 o
  10   3   4     7286.11     7454.02    177.62 o
  11   3   4      633.89      779.12     74.77 o
  12   3   4     1501.46     1446.01     78.42 o
  13   3   4       40.72       44.65     34.92 o
  14   3   4     3810.61     3765.95    175.33 o
  15   3   4     1550.11     1415.80     91.39 o
  16   3   4     2394.78     2315.23    116.69 o
  17   3   4      105.91       72.89     49.67 o
  18   3   4       30.41        0.00     51.74 o
  19   3   4      612.09      521.82     76.54 o
  20   3   4     2915.87     3180.38    169.97 o
  21   3   4      106.50       87.69     70.92 o
  22   3   4     3039.42     3714.06    193.33 o
  23   3   4      269.70      213.60     94.62 o
  24   3   4       10.31      142.98     92.73 o
  25   3   4      693.14      655.40    125.80 o
  26   3   4      166.97       22.71    118.89 o
  27   3   4      165.76        0.00     95.66 o
  28   3   4      290.00      363.77    125.95 o
  29   3   4      147.67      114.67    111.05 o
  30   3   4      167.00        0.00    117.34 o
  31   3   4       18.80        0.00    118.70 o
  32   3   4      230.63      156.00    140.31 o
  33   3   4        0.44        0.00    183.74 o
   0   4   4    15465.54    14718.98    315.95 o
   1   4   4     3255.90     3781.24     99.39 o
   2   4   4      244.59      183.16     34.41 o
   3   4   4     1340.26     1428.65     91.70 o
   4   4   4     8190.80     6989.34    149.39 o
   5   4   4    10677.65    10408.22    200.56 o
   6   4   4     3471.21     3923.68    126.39 o
   7   4   4     8264.36     8139.19    218.10 o
   8   4   4    15535.94    14546.86    295.48 o
   9   4   4     2864.02     2999.39    121.92 o
  10   4   4     3653.60     3712.38    136.36 o
  11   4   4     2352.14     2337.14    133.99 o
  12   4   4      294.68      182.52     46.71 o
  13   4   4     1517.38     1236.33     91.59 o
  14   4   4      146.99       76.35     46.82 o
  15   4   4       17.19        5.92     44.84 o
  16   4   4     4842.72     5042.71    170.02 o
  17   4   4      967.62      881.17    113.93 o
  18   4   4     3498.50     3740.60    169.62 o
  19   4   4     1149.45     1284.36    117.19 o
  20   4   4     6150.81     6052.26    232.28 o
  21   4   4      113.94       51.22     65.67 o
  22   4   4        6.98       39.84     76.56 o
  23   4   4      518.43      629.09    117.00 o
  24   4   4        9.83        0.00     87.89 o
  25   4   4     1947.07     1903.75    176.90 o
  26   4   4       52.11      131.37    108.91 o
  27   4   4      248.70      149.09    111.34 o
  28   4   4     1272.27     1117.01    166.19 o
  29   4   4      108.79       66.47    115.84 o
  30   4   4      680.70      685.58    158.79 o
  31   4   4       28.92       76.51    173.78 o
   0   5   4     1333.01     1261.65     91.64 o
   1   5   4      534.08      516.17     46.72 o
   2   5   4     2215.00     2063.98     91.36 o
   3   5   4     4289.18     4153.68    133.05 o
   4   5   4     2619.56     2705.10    111.10 o
   5   5   4      529.98      698.65     77.99 o
   6   5   4     3068.92     3112.23    125.89 o
   7   5   4     2259.28     2059.22    112.17 o
   8   5   4     1432.50     1386.24     87.89 o
   9   5   4      862.29      783.18     68.91 o
  10   5   4      700.82      659.83     86.92 o
  11   5   4       30.83      104.45     44.97 o
  12   5   4      790.43      796.60     89.57 o
  13   5   4      653.68      263.24     89.60 o
  14   5   4      205.75       66.80     51.82 o
  15   5   4      487.36      418.86     79.52 o
  16   5   4     1052.63     1047.37    115.38 o
  17   5   4      688.65      799.28    110.08 o
  18   5   4     1165.21     1310.09    132.95 o
  19   5   4      162.78      215.55     87.57 o
  20   5   4      296.50      278.93     92.30 o
  21   5   4      147.94       80.72     96.92 o
  22   5   4      117.65       87.39     98.57 o
  23   5   4      639.44      392.00    119.33 o
  24   5   4      356.72      721.62    164.12 o
  25   5   4       87.00        0.00    126.00 o
  26   5   4      311.61      521.67    180.23 o
  27   5   4        4.60       64.15    148.29 o
  28   5   4       13.86       59.17    169.48 o
  29   5   4        7.31        0.00    168.41 o
  30   5   4       48.06       60.76    177.90 o
   0   6   4     4086.51     3522.72    274.74 o
   1   6   4      289.37      236.38     67.69 o
   2   6   4     2166.94     2365.03    162.29 o
   3   6   4       54.21       39.32     62.94 o
   4   6   4     1172.13     1237.49    113.83 o
   5   6   4      860.27      871.56     98.80 o
   6   6   4    10637.46    10097.77    304.04 o
   7   6   4     3282.64     3156.47    288.14 o
   8   6   4     2967.57     3028.97    194.90 o
   9   6   4     4467.18     4420.84    233.14 o
  10   6   4     5909.51     5658.11    305.39 o
  11   6   4     2664.17     2885.09    194.94 o
  12   6   4      441.81      291.14    106.22 o
  13   6   4     1356.45     1006.80    144.03 o
  14   6   4     2618.96     2432.45    307.49 o
  15   6   4       22.87      161.75     77.78 o
  16   6   4      118.75       38.28     77.06 o
  17   6   4      558.28      294.96     91.03 o
  18   6   4      340.62      326.89     98.48 o
  19   6   4      499.17      585.52    116.62 o
  20   6   4      677.57      582.88    121.41 o
  21   6   4      981.73      967.84    155.75 o
  22   6   4      842.89      876.79    168.04 o
  23   6   4     1138.29     1060.21    185.26 o
  24   6   4      480.37      395.31    171.63 o
  25   6   4      163.34      217.46    170.10 o
  26   6   4      894.54      767.18    220.51 o
  27   6   4       52.50       23.15    176.32 o
  28   6   4        6.11        0.00    174.81 o
  29   6   4      176.56      538.55    365.61 o
   0   7   4     2068.90     1736.49    200.39 o
   1   7   4       23.46        0.00     63.64 o
   2   7   4      203.62      168.91     74.35 o
   3   7   4      764.46      755.50    139.67 o
   4   7   4     1606.23     1346.97    127.78 o
   5   7   4        1.73       29.59     69.11 o
   6   7   4      356.94      320.92     82.96 o
   7   7   4      732.03      703.92    117.42 o
   8   7   4      225.25      244.75     92.73 o
   9   7   4     4013.50     3573.93    232.49 o
  10   7   4      321.90      269.95     88.58 o
  11   7   4       74.82       58.47     80.28 o
  12   7   4      209.12      303.37    108.44 o
  13   7   4      400.48      200.13    113.65 o
  14   7   4      315.60      487.15    119.59 o
  15   7   4        0.82       51.07     97.63 o
  16   7   4     1035.89      940.11    272.59 o
  17   7   4       25.20        0.00    100.61 o
  18   7   4     2027.05     2308.81    342.03 o
  19   7   4      744.82      373.95    145.84 o
  20   7   4      412.22      509.72    147.80 o
  21   7   4       11.89      139.99    127.18 o
  22   7   4      965.38     1523.78    366.21 o
  23   7   4      113.49      159.34    171.88 o
  24   7   4      105.14      180.75    235.07 o
  25   7   4      315.35      219.16    239.35 o
  26   7   4        9.14       47.84    279.77 o
   0   8   4     3403.75     3737.97    310.53 o
   1   8   4       40.87      138.36     84.54 o
   2   8   4      897.23      635.50    121.10 o
   3   8   4      844.99      899.09    125.51 o
   4   8   4      887.54     1084.82    174.62 o
   5   8   4       55.34       87.93     83.33 o
   6   8   4       80.40      109.40     77.45 o
   7   8   4     2800.53     3038.92    229.54 o
   8   8   4      405.05      333.04    113.24 o
   9   8   4      796.87      782.07    138.63 o
  10   8   4      176.20      195.85    105.50 o
  11   8   4      454.22      431.52    126.52 o
  12   8   4     2553.77     2937.96    254.71 o
  13   8   4       98.81      235.57    126.49 o
  14   8   4      306.84      256.19    128.87 o
  15   8   4     1308.88     1739.46    282.19 o
  16   8   4     1736.51     2005.76    259.86 o
  17   8   4      532.56      309.04    146.42 o
  18   8   4     1128.94     1279.12    202.67 o
  19   8   4       97.94      151.11    176.43 o
  20   8   4     2006.35     1652.80    229.96 o
  21   8   4      213.00       77.85    145.94 o
  22   8   4      358.66      501.24    208.45 o
  23   8   4        9.60        0.00    194.64 o
   0   9   4      490.32      535.90    175.44 o
   1   9   4        7.84       44.63     97.23 o
   2   9   4      399.01      394.47    137.87 o
   3   9   4       12.61        0.00     92.23 o
   4   9   4     2085.51     2455.88    217.90 o
   5   9   4      639.36      533.84    123.08 o
   6   9   4       53.83       78.77    109.90 o
   7   9   4      211.60      226.32    129.40 o
   8   9   4        8.24      120.57    114.80 o
   9   9   4      653.43      601.17    154.35 o
  10   9   4      354.92      180.54    195.98 o
  11   9   4      123.78      123.09    120.81 o
  12   9   4      321.90      184.34    132.45 o
  13   9   4       18.24       46.85    126.11 o
  14   9   4      402.95      516.09    198.79 o
  15   9   4        0.72        0.00    125.82 o
  16   9   4       88.09       82.19    142.61 o
  17   9   4       55.59       14.17    146.79 o
  18   9   4      152.28      312.20    220.55 o
  19   9   4      195.70      529.21    189.83 o
   0  10   4       36.66      270.77    179.08 o
   1  10   4      598.84      773.20    158.07 o
   2  10   4     1250.78     1283.11    185.13 o
   3  10   4     1272.68     1209.89    178.49 o
   4  10   4      624.75      685.43    151.61 o
   5  10   4       26.51        0.00    109.35 o
   6  10   4     1811.28     1902.28    230.59 o
   7  10   4      336.75      136.22    137.14 o
   8  10   4      901.40     1001.45    184.80 o
   9  10   4        4.61       57.76    167.79 o
  10  10   4      288.51      340.90    175.49 o
  11  10   4       81.83      120.85    141.81 o
  12  10   4       19.77       84.59    142.62 o
  13  10   4      272.39      719.55    296.65 o
  14  10   4      497.62      962.07    567.80 o
   1   1   5    19804.21    21046.37    310.98 o
   2   1   5      937.83      733.94     45.98 o
   3   1   5     2456.78     2026.74     97.04 o
   4   1   5     1539.28     1557.97     67.00 o
   5   1   5    46915.29    47455.29    668.03 o
   6   1   5     1744.05     1857.86     73.06 o
   7   1   5    25191.67    24249.03    346.41 o
   8   1   5     2193.25     2302.45     80.59 o
   9   1   5     1654.03     1656.42     71.11 o
  10   1   5     5592.63     5809.35    159.89 o
  11   1   5    10203.10    10512.54    229.95 o
  12   1   5     2568.41     2433.35     96.03 o
  13   1   5    18356.32    19425.08    346.90 o
  14   1   5     1141.30     1092.10     81.28 o
  15   1   5     3838.15     3467.47    130.97 o
  16   1   5       21.60       28.13     44.00 o
  17   1   5     1697.69     1894.97    121.80 o
  18   1   5      920.68      871.59     91.99 o
  19   1   5     1731.09     1836.63    156.87 o
  20   1   5        0.58        0.00     52.63 o
  21   1   5      945.25      648.21     93.31 o
  22   1   5       11.97      128.33     75.09 o
  23   1   5     1325.25     1233.80    167.18 o
  24   1   5        0.05       29.93     83.13 o
  25   1   5      550.55      517.15    126.55 o
  26   1   5       76.46        0.67     88.83 o
  27   1   5       82.79       25.65     83.63 o
  28   1   5      258.24      125.31    103.18 o
  29   1   5      733.29      823.73    223.34 o
  30   1   5       11.12       81.83    128.83 o
  31   1   5     1208.86     1163.57    165.42 o
  32   1   5        7.16      287.28    131.20 o
  33   1   5      803.86     1021.28    181.68 o
  34   1   5       10.84        0.00    202.09 o
   1   2   5      254.74      260.48     35.60 o
   2   2   5     5009.44     5011.80    104.97 o
   3   2   5    14499.07    14906.12    237.55 o
   4   2   5     1537.80     1765.58     74.29 o
   5   2   5     3897.76     3993.34    177.78 o
   6   2   5      685.44      768.37     54.18 o
   7   2   5      229.01      350.45     39.72 o
   8   2   5     2649.71     3009.81     91.51 o
   9   2   5       53.52       60.74     29.31 o
  10   2   5      250.06      239.26     39.75 o
  11   2   5    14776.49    15198.14    348.03 o
  12   2   5        8.90       15.80     32.40 o
  13   2   5     2575.29     2859.71    146.01 o
  14   2   5     1008.31     1049.14     75.87 o
  15   2   5        1.52        0.00     38.32 o
  16   2   5     5135.59     5611.22    182.04 o
  17   2   5      111.61      118.36     50.79 o
  18   2   5      393.51      309.36     71.03 o
  19   2   5      288.14      294.50     71.63 o
  20   2   5      151.65      110.81     66.85 o
  21   2   5      467.72      286.80     79.65 o
  22   2   5       10.18       20.72     70.90 o
  23   2   5        5.92        0.00     69.48 o
  24   2   5      252.19      221.82     90.50 o
  25   2   5        9.04        0.00     83.65 o
  26   2   5       54.08       76.54     94.96 o
  27   2   5      137.11       15.91     95.40 o
  28   2   5       30.14       49.69    108.45 o
  29   2   5        8.91        9.25    112.29 o
  30   2   5       40.17       22.39    117.16 o
  31   2   5       60.34        0.00    116.34 o
  32   2   5        8.45       77.07    131.88 o
  33   2   5        3.84      225.52    168.72 o
   1   3   5     9962.32     9582.43    162.12 o
   2   3   5     5934.34     6182.16    124.23 o
   3   3   5      410.68      507.93     43.94 o
   4   3   5     1995.73     2284.56     85.35 o
   5   3   5     9734.56     8617.16    193.71 o
   6   3   5      120.28      137.76     35.35 o
   7   3   5     6223.79     6124.73    137.45 o
   8   3   5     1364.95     1412.56    110.79 o
   9   3   5     3612.45     3826.62    129.36 o
  10   3   5      161.81      171.56     45.41 o
  11   3   5     7763.39     7459.72    187.81 o
  12   3   5      241.54      387.04     50.56 o
  13   3   5     5833.10     5835.70    149.93 o
  14   3   5      301.06      331.15     54.14 o
  15   3   5     3968.03     4229.31    149.75 o
  16   3   5        2.70        0.00     46.73 o
  17   3   5     2002.22     2078.36    122.66 o
  18   3   5      100.16        0.00     50.32 o
  19   3   5     2709.41     2721.75    157.76 o
  20   3   5      654.95      722.07    122.56 o
  21   3   5     2177.64     2272.45    153.62 o
  22   3   5        4.79       96.15     72.75 o
  23   3   5      839.26      818.78    128.33 o
  24   3   5      564.92      500.68    112.78 o
  25   3   5      451.33      524.00    112.67 o
  26   3   5       87.62       89.51    102.92 o
  27   3   5      140.51      109.60    106.35 o
  28   3   5      322.42      404.13    124.96 o
  29   3   5       19.41      130.14    116.92 o
  30   3   5       54.77      137.84    120.46 o
  31   3   5      113.74       36.96    139.69 o
  32   3   5       61.69        0.00    132.96 o
  33   3   5      156.19      235.58    221.86 o
   1   4   5     2185.64     2219.92     83.52 o
   2   4   5     1057.89     1089.88     62.46 o
   3   4   5      507.79      661.31     53.02 o
   4   4   5       59.72       31.51     32.97 o
   5   4   5      292.75      339.74     49.70 o
   6   4   5      353.00      320.58     52.58 o
   7   4   5     7048.36     7527.39    194.28 o
   8   4   5       20.08       20.37     43.79 o
   9   4   5        2.07        0.60     36.45 o
  10   4   5        1.78        0.00     34.97 o
  11   4   5      660.80      661.49     80.67 o
  12   4   5      183.69      109.68     42.22 o
  13   4   5       25.27        1.48     40.08 o
  14   4   5      953.40     1010.96     99.01 o
  15   4   5        3.48       22.33     48.49 o
  16   4   5      747.94      779.26     95.13 o
  17   4   5       63.17      125.47     63.54 o
  18   4   5       30.78        0.00     55.76 o
  19   4   5      436.66      141.95     68.53 o
  20   4   5       79.88        0.00     68.16 o
  21   4   5        0.07        0.00     67.29 o
  22   4   5     1280.93     1190.45    124.21 o
  23   4   5       63.75       54.48     80.85 o
  24   4   5       67.15      172.11    102.87 o
  25   4   5       42.49       25.64    100.23 o
  26   4   5      153.60      147.95    114.78 o
  27   4   5      265.27       73.63    119.47 o
  28   4   5      110.55      242.45    129.67 o
  29   4   5      462.32      414.56    149.48 o
  30   4   5       13.88      115.48    152.65 o
  31   4   5        1.80        0.00    180.51 o
   1   5   5     6544.52     6394.08    144.36 o
   2   5   5       51.05        9.06     33.56 o
   3   5   5     4351.77     4175.63    128.80 o
   4   5   5      142.28      118.65     47.69 o
   5   5   5     5268.33     5307.34    182.91 o
   6   5   5      464.20      345.84     77.47 o
   7   5   5     9108.45     9039.73    233.07 o
   8   5   5      214.65      118.10     57.41 o
   9   5   5     1850.19     1982.99    113.60 o
  10   5   5      744.61      613.77     69.15 o
  11   5   5      957.38     1136.77     81.07 o
  12   5   5      153.73      219.35     53.51 o
  13   5   5      824.35      693.52     87.67 o
  14   5   5       86.73       93.64     53.07 o
  15   5   5      212.71      127.20     66.81 o
  16   5   5      503.37      613.01     86.57 o
  17   5   5     1592.66     1428.75    135.44 o
  18   5   5     1020.33      756.96    108.21 o
  19   5   5      775.17      473.86    104.81 o
  20   5   5      447.31      459.69    103.50 o
  21   5   5      161.48      145.08    106.42 o
  22   5   5     1079.38      985.42    153.53 o
  23   5   5      494.04      545.52    142.52 o
  24   5   5       49.60        0.00    133.63 o
  25   5   5      963.53     1180.63    222.49 o
  26   5   5       24.17       44.48    153.94 o
  27   5   5      642.44      927.47    221.80 o
  28   5   5       67.05      121.65    173.78 o
  29   5   5      455.46      587.82    223.08 o
  30   5   5      115.36      212.84    227.62 o
   1   6   5      628.94      624.56     89.38 o
   2   6   5      513.90      313.96     77.29 o
   3   6   5      232.40      302.35     74.95 o
   4   6   5     2052.45     2119.34    142.74 o
   5   6   5     1041.20      795.62    101.14 o
   6   6   5      972.00     1020.08    117.67 o
   7   6   5     1533.90     1329.86    132.45 o
   8   6   5       24.84        0.00     67.53 o
   9   6   5        4.43       64.98     69.69 o
  10   6   5       99.76        0.00     71.15 o
  11   6   5      351.33      185.62     81.96 o
  12   6   5      594.28      492.51    104.83 o
  13   6   5       54.24        0.00     67.32 o
  14   6   5      332.16      371.85    106.70 o
  15   6   5      251.05      132.97     78.26 o
  16   6   5      610.61      274.49     97.20 o
  17   6   5      180.83      239.97    100.64 o
  18   6   5      221.09      212.30     93.22 o
  19   6   5      494.43      442.24    116.54 o
  20   6   5        8.21        0.00     89.77 o
  21   6   5      295.59      216.94    128.55 o
  22   6   5        8.27        0.00    120.22 o
  23   6   5       12.46        0.00    115.01 o
  24   6   5       24.58        0.00    145.59 o
  25   6   5       40.42        0.00    152.90 o
  26   6   5       83.65        0.00    155.49 o
  27   6   5      109.73       65.85    178.78 o
  28   6   5      138.32        0.00    176.02 o
   1   7   5     2349.96     2000.42    205.03 o
   2   7   5        0.12       53.78     71.56 o
   3   7   5     1808.84     1568.29    160.99 o
   4   7   5      732.41      828.11    109.24 o
   5   7   5     4304.32     3951.32    251.29 o
   6   7   5       19.50      156.12     77.05 o
   7   7   5     3222.94     3241.31    224.29 o
   8   7   5      233.38      103.88     93.37 o
   9   7   5      116.79       47.79     81.89 o
  10   7   5        8.08      122.63     86.44 o
  11   7   5      116.79       74.65     88.94 o
  12   7   5       72.32      181.62    104.01 o
  13   7   5      454.92      356.46    167.62 o
  14   7   5        4.94       11.26    101.18 o
  15   7   5     1502.41     1514.08    287.59 o
  16   7   5      111.58      138.71    116.76 o
  17   7   5     1225.24     1217.28    188.05 o
  18   7   5       72.85        0.00    104.97 o
  19   7   5     2134.26     2453.18    278.10 o
  20   7   5      110.37       51.24    132.48 o
  21   7   5     1338.28     1997.47    285.37 o
  22   7   5       20.39        0.00    162.06 o
  23   7   5      860.32      585.60    208.35 o
  24   7   5       14.58       92.27    179.70 o
  25   7   5      102.16      430.64    252.81 o
  26   7   5        0.47        0.00    282.43 o
   1   8   5        0.19       30.10     78.79 o
   2   8   5        0.17        0.00     76.53 o
   3   8   5       83.43       17.81     80.69 o
   4   8   5        8.39      160.57     85.81 o
   5   8   5     1296.65     1107.66    186.45 o
   6   8   5      867.43     1042.67    159.00 o
   7   8   5       20.55      136.48    100.07 o
   8   8   5       96.35      164.55     99.27 o
   9   8   5      806.68      753.47    138.06 o
  10   8   5       85.07        0.00     95.06 o
  11   8   5       59.34       38.38    111.85 o
  12   8   5       88.03      170.48    120.85 o
  13   8   5      158.06        0.00    110.86 o
  14   8   5       24.11      190.86    136.61 o
  15   8   5       36.65      201.51    178.94 o
  16   8   5       53.76      242.82    152.03 o
  17   8   5      445.06      439.21    144.12 o
  18   8   5        6.78        3.87    138.43 o
  19   8   5      226.22      364.85    162.18 o
  20   8   5      110.69       65.40    140.17 o
  21   8   5       10.72      263.56    161.99 o
  22   8   5      131.06       32.30    188.03 o
  23   8   5       28.84        0.00    199.33 o
   1   9   5     1061.15      822.85    146.65 o
   2   9   5      133.57      119.96    111.78 o
   3   9   5     1303.20     1434.07    176.36 o
   4   9   5        0.87        0.00    100.42 o
   5   9   5     3502.75     3938.02    261.61 o
   6   9   5       75.90      126.44    106.70 o
   7   9   5     1165.54     1059.56    234.74 o
   8   9   5      106.22      126.36    123.98 o
   9   9   5      124.19      113.74    114.24 o
  10   9   5       83.20       62.16    119.37 o
  11   9   5       30.42      114.20    153.33 o
  12   9   5        0.09       56.26    122.10 o
  13   9   5       32.60       48.39    120.63 o
  14   9   5        1.35        0.00    122.84 o
  15   9   5      493.76      494.65    316.70 o
  16   9   5      309.74      241.64    172.25 o
  17   9   5      192.01      344.44    184.76 o
  18   9   5        0.80        0.00    145.58 o
  19   9   5      225.67       64.40    167.27 o
   1  10   5        0.58        0.00    128.78 o
   2  10   5        5.59      109.73    138.94 o
   3  10   5      158.95      195.11    146.85 o
   4  10   5        3.73       34.34    141.64 o
   5  10   5      183.45       59.99    141.97 o
   6  10   5        0.66        0.00    143.94 o
   7  10   5        5.61        0.00    136.34 o
   8  10   5        1.21       94.31    133.78 o
   9  10   5        5.32       78.06    136.25 o
  10  10   5      144.29      144.50    147.95 o
  11  10   5      124.72      290.99    164.19 o
  12  10   5       66.71       19.28    209.82 o
  13  10   5        1.96        0.00    538.89 o
   0   0   6     6219.82     5702.77    274.29 o
   1   0   6    12677.86    13303.38    295.02 o
   2   0   6    10778.48    11011.43    231.10 o
   3   0   6    30191.44    30360.24    572.91 o
   4   0   6      688.89      495.41     68.68 o
   5   0   6     1062.69     1027.29     81.28 o
   6   0   6     2298.05     2078.45    127.34 o
   7   0   6      824.47      939.70     77.32 o
   8   0   6     7035.33     7910.06    206.56 o
   9   0   6     8731.03     8156.79    214.79 o
  10   0   6    37358.11    36645.11    653.02 o
  11   0   6     1999.99     2293.01    130.04 o
  12   0   6    17923.79    18558.22    424.65 o
  13   0   6      140.13      122.79     82.19 o
  14   0   6     8055.25     8979.48    292.15 o
  15   0   6    19261.53    20834.13    476.82 o
  16   0   6       80.65       83.71     65.00 o
  17   0   6     1462.51     1266.09    131.63 o
  18   0   6       23.52        0.00     61.65 o
  19   0   6       53.08       11.06     71.23 o
  20   0   6      231.47      128.95     79.16 o
  21   0   6      167.62       72.73     90.33 o
  22   0   6        9.31        0.00     88.35 o
  23   0   6      231.68       28.40    138.31 o
  24   0   6     3858.96     4195.93    332.78 o
  25   0   6      958.08      572.21    154.25 o
  26   0   6     2586.94     2424.65    271.67 o
  27   0   6     1813.30     1741.37    593.21 o
  28   0   6     1209.99     1087.68    209.14 o
  29   0   6      612.01      874.54    341.46 o
  30   0   6     1807.29     2101.41    271.27 o
  31   0   6      104.11      174.57    169.18 o
  32   0   6      605.87      754.91    211.49 o
  33   0   6       72.98        0.00    243.24 o
  34   0   6      335.81      191.86    491.95 o
   0   1   6    27668.31    28476.25    491.76 o
   1   1   6      162.51       62.91     26.99 o
   2   1   6    28838.41    28761.46    392.80 o
   3   1   6       92.26      165.95     32.62 o
   4   1   6     2107.28     1970.87     72.57 o
   5   1   6     6908.90     6704.72    134.99 o
   6   1   6       16.81        0.00     25.69 o
   7   1   6      168.62      309.10     39.08 o
   8   1   6      315.35      165.99     34.41 o
   9   1   6    10067.43     9657.33    187.03 o
  10   1   6      267.15      284.82     52.74 o
  11   1   6     2371.93     2070.47    107.22 o
  12   1   6     1317.42     1072.82     84.27 o
  13   1   6       33.91        8.75     38.71 o
  14   1   6     6228.57     6610.80    169.94 o
  15   1   6       79.60        5.59     43.32 o
  16   1   6     3356.47     3414.34    144.21 o
  17   1   6      666.71      561.35     79.33 o
  18   1   6       12.51        0.00     45.75 o
  19   1   6        3.77        7.07     53.34 o
  20   1   6      345.99      132.84     64.37 o
  21   1   6      326.42      272.55     77.61 o
  22   1   6     2591.85     2612.82    179.48 o
  23   1   6      828.89      612.08    108.84 o
  24   1   6       76.33       98.87     85.26 o
  25   1   6       14.51       67.10     81.11 o
  26   1   6        8.11        0.00     81.71 o
  27   1   6      380.31      235.35    101.74 o
  28   1   6      838.06      809.00    136.43 o
  29   1   6        8.27       49.33     94.18 o
  30   1   6      325.10      379.24    122.90 o
  31   1   6        3.10      181.84    121.78 o
  32   1   6      312.64      348.68    135.88 o
  33   1   6       20.95      256.93    155.88 o
   0   2   6    51189.45    52134.47    849.09 o
   1   2   6     3668.14     3559.13     86.32 o
   2   2   6     7007.19     6930.60    136.96 o
   3   2   6    13504.64    12561.61    214.26 o
   4   2   6     3947.75     3537.45     94.20 o
   5   2   6      186.60      380.34     56.88 o
   6   2   6     2728.80     3001.02     93.05 o
   7   2   6      118.89      225.06     36.55 o
   8   2   6    11171.17    10000.21    177.27 o
   9   2   6     6786.66     6373.36    139.03 o
  10   2   6     9706.69    10194.87    191.99 o
  11   2   6     2900.85     3070.33    140.26 o
  12   2   6     6990.71     7033.13    190.80 o
  13   2   6     1947.76     1713.83     94.79 o
  14   2   6     1099.62      924.68     83.15 o
  15   2   6       11.39        0.00     41.66 o
  16   2   6     7016.50     7357.20    215.39 o
  17   2   6     2718.73     2708.75    124.11 o
  18   2   6     2128.22     2308.71    143.38 o
  19   2   6     2600.74     2485.73    203.12 o
  20   2   6     2490.34     2375.55    151.99 o
  21   2   6     1005.00      999.64    140.84 o
  22   2   6     1207.03     1234.23    124.83 o
  23   2   6     1433.64     1388.47    146.32 o
  24   2   6       15.07       20.93     79.96 o
  25   2   6       32.66       74.63     87.62 o
  26   2   6      159.43      144.90    103.84 o
  27   2   6      713.46      703.09    133.31 o
  28   2   6      629.73      597.26    138.81 o
  29   2   6      264.71        0.00    113.67 o
  30   2   6      523.20      715.08    203.93 o
  31   2   6      476.40      302.75    149.44 o
  32   2   6      204.98      207.09    149.03 o
  33   2   6      122.23       97.62    219.02 o
   0   3   6    11247.29    12586.55    282.23 o
   1   3   6     7259.66     7345.81    165.03 o
   2   3   6       48.60       49.55     30.74 o
   3   3   6     9786.82    10387.28    177.56 o
   4   3   6     3439.50     3428.56    113.12 o
   5   3   6     1054.41      898.95     63.14 o
   6   3   6     9271.76     8399.26    165.49 o
   7   3   6     4249.86     3976.74    115.98 o
   8   3   6     3006.62     2835.86    117.10 o
   9   3   6      137.21      215.49     46.81 o
  10   3   6     3283.38     3102.09    116.40 o
  11   3   6      364.13      416.04     62.18 o
  12   3   6     2724.92     3047.27    162.32 o
  13   3   6      512.43      412.45     54.61 o
  14   3   6      121.27      114.14     51.23 o
  15   3   6       26.44       89.61     50.02 o
  16   3   6     5151.72     5437.54    173.50 o
  17   3   6      295.11      252.96     59.04 o
  18   3   6     1335.13     1298.00    103.35 o
  19   3   6        3.31      121.38     66.73 o
  20   3   6     1679.18     1635.66    207.18 o
  21   3   6        0.66       61.23     65.68 o
  22   3   6      106.45       65.54     72.92 o
  23   3   6      318.91      457.50    105.60 o
  24   3   6       93.44      150.99     97.16 o
  25   3   6        1.58       83.26     96.48 o
  26   3   6     1941.15     2151.69    265.89 o
  27   3   6       24.68      127.58    115.45 o
  28   3   6      321.04      419.09    140.97 o
  29   3   6       82.11      244.07    130.96 o
  30   3   6        4.62       77.25    132.00 o
  31   3   6        2.91       90.34    140.22 o
  32   3   6      191.97      243.34    316.82 o
   0   4   6      636.98      982.59     88.05 o
   1   4   6     1660.18     1722.20     82.08 o
   2   4   6    11072.15    10379.76    186.18 o
   3   4   6     2097.94     2063.75     85.56 o
   4   4   6    12112.55    12362.04    210.63 o
   5   4   6     1355.69     1159.97    116.06 o
   6   4   6     3410.37     3234.98    120.79 o
   7   4   6     5818.70     5918.07    178.86 o
   8   4   6     3996.56     4134.02    143.45 o
   9   4   6     6534.42     6442.32    177.86 o
  10   4   6     4845.28     4471.67    155.88 o
  11   4   6       57.86       24.80     43.41 o
  12   4   6      531.19      525.25     69.16 o
  13   4   6     3767.90     3567.17    153.93 o
  14   4   6     4020.35     4061.66    160.84 o
  15   4   6     1052.40      909.60    103.95 o
  16   4   6     1430.00     1305.89    101.83 o
  17   4   6      196.36      184.27     62.88 o
  18   4   6     1252.50     1292.44    111.34 o
  19   4   6      284.46      274.54     73.92 o
  20   4   6      210.17       85.67     74.47 o
  21   4   6      668.98      559.14    106.37 o
  22   4   6      835.93      896.66    127.15 o
  23   4   6      255.25      224.79     92.47 o
  24   4   6     1632.62     1439.24    168.13 o
  25   4   6      694.49      787.15    146.94 o
  26   4   6      596.29      516.87    181.85 o
  27   4   6      436.56      468.46    141.58 o
  28   4   6      424.15      926.44    163.66 o
  29   4   6      121.79       86.08    133.52 o
  30   4   6      643.19      610.65    186.22 o
  31   4   6      135.36       85.49    197.08 o
   0   5   6     5569.17     5652.93    199.54 o
   1   5   6       15.43       18.55     38.37 o
   2   5   6     2193.70     2300.62     94.86 o
   3   5   6      147.55      114.40     41.88 o
   4   5   6     3973.26     4191.30    161.67 o
   5   5   6      141.97       50.81     50.31 o
   6   5   6     3185.69     3290.33    148.70 o
   7   5   6     3895.20     4085.14    177.01 o
   8   5   6     2299.18     2216.44    138.80 o
   9   5   6     6529.15     6312.10    261.25 o
  10   5   6     3679.14     3961.68    167.53 o
  11   5   6      518.78      331.09     77.47 o
  12   5   6      608.82      414.60     73.18 o
  13   5   6      675.18      575.43     77.92 o
  14   5   6      150.11       23.67     52.32 o
  15   5   6       20.61       86.31     63.20 o
  16   5   6      607.78      637.48    131.55 o
  17   5   6       60.69        0.00     79.73 o
  18   5   6      116.04      114.76     88.69 o
  19   5   6      151.89      190.71     96.09 o
  20   5   6      297.60      166.22    116.94 o
  21   5   6       80.31       33.34    108.69 o
  22   5   6     1305.35     1031.87    169.34 o
  23   5   6      175.99        0.00    108.31 o
  24   5   6     1068.24      832.39    241.42 o
  25   5   6        3.54       38.43    143.65 o
  26   5   6      411.83      152.28    183.66 o
  27   5   6        2.37        0.00    147.43 o
  28   5   6      304.48       79.95    187.79 o
  29   5   6        0.14        0.00    174.57 o
  30   5   6        3.32        0.00    294.14 o
   0   6   6      633.44      482.47    120.60 o
   1   6   6       17.08      134.84     67.24 o
   2   6   6     3893.10     3522.77    224.98 o
   3   6   6     3080.33     3413.11    206.64 o
   4   6   6     7480.36     7673.21    260.19 o
   5   6   6     3739.48     3488.77    182.67 o
   6   6   6      640.99      485.21    113.24 o
   7   6   6     2128.23     2521.15    184.80 o
   8   6   6      601.27      532.42     97.64 o
   9   6   6     1496.89     1511.39    198.85 o
  10   6   6     1538.58     1794.24    174.06 o
  11   6   6     1255.76     1413.28    150.90 o
  12   6   6      181.09      191.42     97.66 o
  13   6   6      259.92      168.82     88.39 o
  14   6   6       57.21       96.80     85.81 o
  15   6   6      162.40       24.61     78.03 o
  16   6   6     4785.54     4582.42    272.03 o
  17   6   6     1534.59     1458.56    212.66 o
  18   6   6     2404.72     2705.33    252.11 o
  19   6   6      735.10      922.36    144.67 o
  20   6   6     2504.86     2265.93    202.08 o
  21   6   6      294.64      217.16    131.77 o
  22   6   6     1882.02     2093.97    328.01 o
  23   6   6      390.96      284.30    140.92 o
  24   6   6      457.97      335.05    150.90 o
  25   6   6      718.69      611.98    250.05 o
  26   6   6      117.88      252.38    186.95 o
  27   6   6        5.89       40.38    180.70 o
  28   6   6      364.75      236.08    252.28 o
   0   7   6      101.32      190.01    111.67 o
   1   7   6       19.10        0.00     69.07 o
   2   7   6      456.12      347.77    116.53 o
   3   7   6       27.25       78.77     74.95 o
   4   7   6      592.38      539.68     98.62 o
   5   7   6      157.09      119.74     77.00 o
   6   7   6      373.20      487.36    106.20 o
   7   7   6      398.64      277.49    102.48 o
   8   7   6     1931.52     2102.27    188.14 o
   9   7   6      150.35      137.98     96.20 o
  10   7   6      939.20      527.69    168.72 o
  11   7   6        0.57       12.49     90.92 o
  12   7   6      269.56      331.70    124.73 o
  13   7   6      241.97      226.01    119.68 o
  14   7   6      187.73      212.48    119.36 o
  15   7   6       80.01       51.80    113.77 o
  16   7   6      939.45      933.33    180.13 o
  17   7   6      101.16      109.29    118.42 o
  18   7   6     1389.07     1428.19    211.69 o
  19   7   6        3.18        0.00    103.59 o
  20   7   6      683.26      623.38    189.47 o
  21   7   6        1.09        0.00    145.53 o
  22   7   6      847.91      727.91    204.59 o
  23   7   6      188.02      134.50    176.81 o
  24   7   6       99.63      116.64    181.45 o
  25   7   6        4.94       39.22    238.35 o
   0   8   6     1024.21     1047.04    188.37 o
   1   8   6      281.44      453.54    107.23 o
   2   8   6     1776.59     1938.02    203.32 o
   3   8   6     1771.89     2150.56    188.62 o
   4   8   6     2911.99     3409.00    231.26 o
   5   8   6      365.83      335.06    107.10 o
   6   8   6     1062.24     1161.19    152.28 o
   7   8   6       80.34      168.16    131.23 o
   8   8   6      484.38      396.81    124.27 o
   9   8   6      602.78      747.02    164.51 o
  10   8   6      902.06      973.67    158.90 o
  11   8   6      291.40      306.54    126.98 o
  12   8   6        7.95      199.18    121.82 o
  13   8   6      767.12      425.64    141.32 o
  14   8   6      844.30      786.98    245.85 o
  15   8   6      861.98     1004.09    276.47 o
  16   8   6      919.30     1244.10    221.73 o
  17   8   6       21.60        0.00    128.20 o
  18   8   6     1136.61      711.03    228.77 o
  19   8   6      253.04      126.47    128.99 o
  20   8   6      706.06      530.66    265.21 o
  21   8   6      487.37      450.69    205.69 o
  22   8   6      689.59      172.18    257.61 o
   0   9   6     5017.75     6341.93    520.19 o
   1   9   6        1.90       42.93    118.95 o
   2   9   6      337.33      205.87    194.56 o
   3   9   6        4.62       10.18    116.12 o
   4   9   6      168.81      252.40    135.09 o
   5   9   6       50.74       54.95    113.95 o
   6   9   6     1079.24     1259.34    167.43 o
   7   9   6      906.71      857.57    160.54 o
   8   9   6       72.03        0.00    121.67 o
   9   9   6      394.77      640.39    143.71 o
  10   9   6       61.81       44.22    118.98 o
  11   9   6       31.36      109.32    133.18 o
  12   9   6       10.12        0.00    121.88 o
  13   9   6      174.03        0.00    127.20 o
  14   9   6      637.03      697.60    191.43 o
  15   9   6      491.11      629.31    194.63 o
  16   9   6      505.07       68.08    167.13 o
  17   9   6      514.26      670.02    201.58 o
  18   9   6       36.13       16.63    170.87 o
   0  10   6      719.33      818.95    266.14 o
   1  10   6      596.68      539.80    172.80 o
   2  10   6      444.85      507.94    167.26 o
   3  10   6      275.05      340.73    162.40 o
   4  10   6      922.44      797.79    182.20 o
   5  10   6       75.24        0.00    134.02 o
   6  10   6      476.76      356.42    171.33 o
   7  10   6      592.57      705.99    193.48 o
   8  10   6      534.44      749.57    203.32 o
   9  10   6       64.82        0.00    161.14 o
  10  10   6      453.56      160.87    177.74 o
  11  10   6      216.64      375.77    251.28 o
  12  10   6      105.28       77.01    240.06 o
   1   1   7    16299.37    16201.12    242.43 o
   2   1   7     1521.97     1578.61     75.40 o
   3   1   7     4870.38     4404.91    121.43 o
   4   1   7      445.92      499.45     62.00 o
   5   1   7      607.00      535.19     54.05 o
   6   1   7      790.01      995.29     58.08 o
   7   1   7    22465.61    23243.27    331.62 o
   8   1   7     2087.26     2207.63     87.65 o
   9   1   7    22750.42    23186.40    339.08 o
  10   1   7     1828.71     1601.64     86.46 o
  11   1   7     4063.50     3888.23    165.50 o
  12   1   7      951.38     1036.87    104.03 o
  13   1   7      376.57      252.76     51.13 o
  14   1   7      470.15      494.71     61.64 o
  15   1   7     1867.42     2233.88    126.00 o
  16   1   7      342.18      392.27     69.08 o
  17   1   7     1890.40     1832.93    135.39 o
  18   1   7      139.18      171.56     61.69 o
  19   1   7     1559.90     1581.14    130.63 o
  20   1   7      334.72      329.55     76.93 o
  21   1   7     1310.24     1240.09    120.86 o
  22   1   7       17.84        0.00     65.48 o
  23   1   7       51.54       63.81     83.41 o
  24   1   7      767.45      622.67    121.77 o
  25   1   7       84.17       53.86     93.44 o
  26   1   7       82.90      154.19     96.32 o
  27   1   7     1964.34     1644.75    173.25 o
  28   1   7      288.88       58.28    102.11 o
  29   1   7      930.38      964.66    152.85 o
  30   1   7       72.76        0.00    110.35 o
  31   1   7      378.67      303.66    136.20 o
  32   1   7       63.77      286.81    134.74 o
  33   1   7      434.22      725.98    260.15 o
   1   2   7     3408.35     3601.76    101.23 o
   2   2   7       62.18       52.47     27.61 o
   3   2   7     6578.43     7196.43    154.62 o
   4   2   7      101.50       82.64     33.11 o
   5   2   7       30.47        6.22     25.29 o
   6   2   7    17444.23    18194.47    288.13 o
   7   2   7       74.62       28.27     30.04 o
   8   2   7     3634.59     3674.05    112.52 o
   9   2   7     4199.27     4453.97    120.92 o
  10   2   7     4282.79     4409.41    122.26 o
  11   2   7     5275.53     5135.52    139.93 o
  12   2   7      233.64      173.58     45.16 o
  13   2   7        2.61        0.00     37.13 o
  14   2   7     3404.84     3382.37    153.64 o
  15   2   7      289.72      304.68     64.76 o
  16   2   7       35.99       89.75     50.55 o
  17   2   7       20.17       25.83     46.62 o
  18   2   7       10.70        0.00     51.09 o
  19   2   7       89.90      141.81     64.19 o
  20   2   7      275.24      218.47     68.60 o
  21   2   7      218.08      186.27     74.46 o
  22   2   7      101.21       87.87     71.92 o
  23   2   7       12.78      115.50     82.54 o
  24   2   7       23.94       45.74     85.64 o
  25   2   7      371.71      399.85    112.66 o
  26   2   7        2.26        0.00    109.61 o
  27   2   7      232.54      188.99    111.52 o
  28   2   7       41.84      262.71    147.19 o
  29   2   7       58.02        0.00    112.03 o
  30   2   7       34.02       53.95    124.85 o
  31   2   7        6.90      181.56    138.26 o
  32   2   7        0.78       77.44    153.90 o
  33   2   7       25.96       33.81    207.67 o
   1   3   7     2159.30     2073.21     78.53 o
   2   3   7      823.79      827.06     76.97 o
   3   3   7     1485.27     1371.09     85.26 o
   4   3   7      163.30      145.69     40.35 o
   5   3   7      659.73      501.00     47.76 o
   6   3   7     5028.23     5048.58    142.65 o
   7   3   7     2525.77     2520.99     98.73 o
   8   3   7     1822.48     1799.08     86.71 o
   9   3   7     3794.90     3488.50    124.17 o
  10   3   7       24.08       22.97     37.66 o
  11   3   7     4944.23     5042.96    153.55 o
  12   3   7       30.88        3.19     41.26 o
  13   3   7     5113.29     4765.31    212.44 o
  14   3   7      101.64       35.24     51.35 o
  15   3   7     4080.27     4100.02    159.88 o
  16   3   7       27.27       12.22     47.89 o
  17   3   7     1633.94     1540.23    106.01 o
  18   3   7       77.37       70.16     53.24 o
  19   3   7     3949.44     3778.05    186.56 o
  20   3   7       39.28        0.00     64.08 o
  21   3   7     3060.37     3561.30    230.33 o
  22   3   7        7.70        0.98     73.68 o
  23   3   7      895.21      789.63    127.62 o
  24   3   7      117.22       12.56     98.80 o
  25   3   7     1859.20     1894.72    193.75 o
  26   3   7       37.24        0.00    103.80 o
  27   3   7      222.58      203.36    121.18 o
  28   3   7        0.04       85.04    121.82 o
  29   3   7      166.23      104.13    126.93 o
  30   3   7      162.61        0.00    130.96 o
  31   3   7      189.59      143.37    153.85 o
  32   3   7        1.59        0.00    202.63 o
   1   4   7      589.51      471.16     72.02 o
   2   4   7     1839.08     1675.66     91.29 o
   3   4   7     3002.37     3335.00    109.13 o
   4   4   7       57.26       36.20     37.78 o
   5   4   7     2493.13     2649.01    112.01 o
   6   4   7     2097.63     2291.61    107.79 o
   7   4   7     2537.94     2217.74    134.18 o
   8   4   7     1265.39     1191.25    120.08 o
   9   4   7        8.65       43.60     41.12 o
  10   4   7      277.54      186.27     48.95 o
  11   4   7     2464.89     2752.42    131.30 o
  12   4   7      411.60      326.13     62.95 o
  13   4   7      433.93      444.48     73.92 o
  14   4   7     1246.05     1183.06    147.03 o
  15   4   7     2343.42     2428.44    142.52 o
  16   4   7      164.91      109.39     63.89 o
  17   4   7      626.86      651.87    105.04 o
  18   4   7        5.48        0.00     58.51 o
  19   4   7        1.35        0.00     67.13 o
  20   4   7       10.47      147.35     80.27 o
  21   4   7     1359.39     1340.34    165.85 o
  22   4   7      157.81      132.40     92.14 o
  23   4   7     1072.36     1100.53    153.27 o
  24   4   7      582.26      492.15    129.75 o
  25   4   7      625.79      453.92    124.70 o
  26   4   7      475.00      529.65    140.82 o
  27   4   7        3.97      223.18    124.47 o
  28   4   7      136.98      260.06    134.25 o
  29   4   7       29.22      287.72    146.04 o
  30   4   7        8.35       71.30    160.65 o
  31   4   7       15.57      287.57    308.36 o
   1   5   7    20026.27    19536.16    303.96 o
   2   5   7     1686.14     1594.46     86.50 o
   3   5   7     3260.04     3375.82    118.20 o
   4   5   7      185.36      168.17     47.26 o
   5   5   7     5766.27     5820.61    174.14 o
   6   5   7        3.00       49.41     46.33 o
   7   5   7     3366.85     3334.77    203.48 o
   8   5   7        2.06        0.00     45.57 o
   9   5   7      410.17      586.01     96.86 o
  10   5   7       85.19       79.97     56.62 o
  11   5   7      740.44      744.99    108.81 o
  12   5   7     1369.01     1556.34    148.09 o
  13   5   7     2526.15     2401.91    151.49 o
  14   5   7     1008.03      825.44     96.11 o
  15   5   7      844.06      858.03    114.50 o
  16   5   7      590.00      343.79     94.93 o
  17   5   7      316.67      205.22     94.29 o
  18   5   7       87.89      131.21     89.63 o
  19   5   7      961.13      776.67    125.71 o
  20   5   7      715.78      645.00    173.48 o
  21   5   7      965.58      777.68    175.45 o
  22   5   7      116.24      113.36    115.19 o
  23   5   7      626.90      477.49    142.75 o
  24   5   7      315.92      217.13    159.83 o
  25   5   7      868.16      955.79    370.32 o
  26   5   7        1.48        0.00    160.04 o
  27   5   7      362.05       94.25    230.87 o
  28   5   7        0.55        0.00    175.37 o
  29   5   7      187.99        0.00    204.00 o
   1   6   7      177.68      265.38     78.46 o
   2   6   7      109.67       48.69     63.78 o
   3   6   7       85.73       81.20     64.27 o
   4   6   7      745.93      549.61    131.44 o
   5   6   7      432.27      406.03     91.44 o
   6   6   7     1181.24     1057.52    131.21 o
   7   6   7       43.25       75.59     76.44 o
   8   6   7     1537.19     1501.79    169.45 o
   9   6   7     1456.46     1440.78    186.40 o
  10   6   7     1101.20     1242.35    188.51 o
  11   6   7        4.45       36.32     74.16 o
  12   6   7      146.74      128.08     97.26 o
  13   6   7        1.08       81.70     87.46 o
  14   6   7       64.60        0.00     87.25 o
  15   6   7       45.51      112.09     79.66 o
  16   6   7       75.44      130.21     86.95 o
  17   6   7       41.32       89.14     93.18 o
  18   6   7        0.55        0.00     88.67 o
  19   6   7        0.68        0.00     99.22 o
  20   6   7       22.58        0.00    100.32 o
  21   6   7       35.20       65.02    114.56 o
  22   6   7      109.37       53.49    128.73 o
  23   6   7        3.21        0.00    120.28 o
  24   6   7       32.94        0.00    124.65 o
  25   6   7      115.62        0.00    159.98 o
  26   6   7       15.81        0.00    173.92 o
  27   6   7        0.42        0.00    196.56 o
   1   7   7     1316.41     1410.46    155.84 o
   2   7   7        0.14        0.00     76.45 o
   3   7   7      613.13      776.62    123.98 o
   4   7   7      690.71      576.05    125.37 o
   5   7   7     4242.18     4308.82    237.88 o
   6   7   7       73.33       11.41     82.34 o
   7   7   7     1904.15     1842.66    180.79 o
   8   7   7      600.37      657.33    126.57 o
   9   7   7       16.53        9.72     91.45 o
  10   7   7      473.97      392.92    113.31 o
  11   7   7       18.21        0.00    114.73 o
  12   7   7       51.69        0.00     94.62 o
  13   7   7      419.16      546.78    140.41 o
  14   7   7      156.41      138.59    118.24 o
  15   7   7      794.41      929.65    163.28 o
  16   7   7        0.08       44.70    117.15 o
  17   7   7     3412.95     3424.24    298.97 o
  18   7   7       61.18       65.47    123.87 o
  19   7   7     3528.91     4217.33    327.30 o
  20   7   7       53.54      146.94    138.10 o
  21   7   7     1189.32     1201.61    249.23 o
  22   7   7       12.26        0.00    169.16 o
  23   7   7      116.97      148.47    191.29 o
  24   7   7      140.65       58.81    171.91 o
  25   7   7      596.01     1152.51    522.44 o
   1   8   7       16.17        0.00    103.38 o
   2   8   7      124.93       64.20    104.15 o
   3   8   7        0.12        0.00    104.36 o
   4   8   7      505.98      509.34    130.02 o
   5   8   7      463.10      380.81    114.37 o
   6   8   7       34.37        0.00     91.89 o
   7   8   7       29.40        0.00     95.62 o
   8   8   7      141.52       75.28    108.71 o
   9   8   7       79.29       15.56     99.12 o
  10   8   7      542.50      696.54    150.55 o
  11   8   7      718.22      787.69    161.30 o
  12   8   7       15.72        0.00    102.96 o
  13   8   7       79.06      172.59    116.11 o
  14   8   7      192.36      229.37    125.74 o
  15   8   7       27.32       61.83    137.20 o
  16   8   7      151.40       92.74    149.45 o
  17   8   7      227.53      178.05    143.64 o
  18   8   7       79.81      123.42    144.42 o
  19   8   7      156.33       39.53    151.60 o
  20   8   7        5.79        0.00    140.75 o
  21   8   7       74.01        0.00    182.58 o
  22   8   7       75.71        0.00    251.62 o
   1   9   7     2317.84     2549.96    251.38 o
   2   9   7        1.02        0.00    118.14 o
   3   9   7      830.77      813.97    172.25 o
   4   9   7      196.13      150.67    128.86 o
   5   9   7      336.49      415.14    145.35 o
   6   9   7       44.87       39.89    139.18 o
   7   9   7      494.93      346.55    162.95 o
   8   9   7      187.60      108.34    145.76 o
   9   9   7      196.11      280.98    166.45 o
  10   9   7       45.62        0.00    117.44 o
  11   9   7      225.03      167.76    179.68 o
  12   9   7       54.49       98.88    149.61 o
  13   9   7      382.18      351.72    313.77 o
  14   9   7       69.52        0.00    173.54 o
  15   9   7      159.80      260.51    176.98 o
  16   9   7        2.97      397.55    178.57 o
  17   9   7      395.57      343.56    208.56 o
  18   9   7       66.91        0.00    247.68 o
   1  10   7       58.71        0.00    140.18 o
   2  10   7        3.54        0.00    119.11 o
   3  10   7       28.81        0.00    141.17 o
   4  10   7      627.48      617.96    181.51 o
   5  10   7       27.49      108.63    151.46 o
   6  10   7       47.73        0.00    138.68 o
   7  10   7        0.51       50.44    149.42 o
   8  10   7       90.23        0.00    156.99 o
   9  10   7        1.01       24.57    169.08 o
  10  10   7       32.46        0.00    221.30 o
  11  10   7        0.52        0.00    392.77 o
   0   0   8      107.79       10.01     67.95 o
   1   0   8     1614.93     1705.55    135.82 o
   2   0   8    14482.15    13705.61    290.57 o
   3   0   8    19480.73    20647.34    486.88 o
   4   0   8      617.55      598.71     72.11 o
   5   0   8       56.17       52.75     45.62 o
   6   0   8    17166.25    18168.07    411.74 o
   7   0   8     2770.89     2860.56    171.91 o
   8   0   8      233.33      301.08     60.24 o
   9   0   8    11097.86    11535.17    285.93 o
  10   0   8    23237.59    23542.13    475.58 o
  11   0   8        8.55       15.26     45.44 o
  12   0   8     4684.54     4905.54    198.83 o
  13   0   8    16222.63    17089.63    479.52 o
  14   0   8     7541.21     7866.83    383.11 o
  15   0   8     3261.90     3987.89    197.60 o
  16   0   8      176.89      211.62     90.99 o
  17   0   8      767.81     1117.23    147.19 o
  18   0   8     5419.42     5409.22    373.99 o
  19   0   8      173.52      153.94    111.10 o
  20   0   8       82.98        0.00     70.96 o
  21   0   8      339.08      109.63     89.50 o
  22   0   8     2743.36     3001.80    283.09 o
  23   0   8       15.50        0.00    119.79 o
  24   0   8       55.78        0.00     95.41 o
  25   0   8       18.54        0.00    101.91 o
  26   0   8     1205.50     1225.42    214.30 o
  27   0   8      743.81      729.56    195.46 o
  28   0   8       81.80      157.69    148.17 o
  29   0   8        8.45        0.00    129.67 o
  30   0   8     1583.42     1353.96    518.09 o
  31   0   8      589.73      281.55    203.72 o
  32   0   8       11.33      166.19    201.17 o
   0   1   8    11113.46    10193.87    233.45 o
   1   1   8     9872.64     9651.36    192.26 o
   2   1   8    13877.59    13489.39    243.94 o
   3   1   8      371.95      277.46     42.58 o
   4   1   8      103.65       71.29     31.92 o
   5   1   8     7892.00     8394.39    165.70 o
   6   1   8     8158.21     8922.84    219.17 o
   7   1   8        6.52        0.00     27.86 o
   8   1   8      598.78      742.98     58.98 o
   9   1   8     1660.63     1634.01     83.04 o
  10   1   8     2586.56     3199.68    121.36 o
  11   1   8     3535.21     3850.81    169.69 o
  12   1   8     7803.59     7849.99    191.33 o
  13   1   8     2940.28     2972.06    127.76 o
  14   1   8       95.75       51.50     45.55 o
  15   1   8     1326.66      823.94     88.54 o
  16   1   8     2983.02     3327.15    158.60 o
  17   1   8      491.82      431.82     87.21 o
  18   1   8     1240.25     1454.76    147.19 o
  19   1   8     1886.27     1864.29    135.59 o
  20   1   8      304.37      306.29     82.85 o
  21   1   8      221.35      194.95     76.87 o
  22   1   8      172.91      155.09     79.80 o
  23   1   8        8.15        0.00     74.66 o
  24   1   8      548.46      526.38    109.91 o
  25   1   8      903.19      707.54    177.61 o
  26   1   8      347.91      382.36    123.27 o
  27   1   8     1345.17     1193.58    164.97 o
  28   1   8      896.54      875.30    152.42 o
  29   1   8      403.01      417.60    134.17 o
  30   1   8      220.17      214.58    126.55 o
  31   1   8      535.34      610.76    163.25 o
  32   1   8      199.39      231.02    134.66 o
   0   2   8     2101.16     2680.53    108.74 o
   1   2   8     6531.02     5914.90    149.01 o
   2   2   8     5641.58     5349.71    133.10 o
   3   2   8      852.37      780.13     65.16 o
   4   2   8    32628.56    32550.64    491.80 o
   5   2   8     7492.51     7733.39    228.01 o
   6   2   8     4332.32     3945.08    182.21 o
   7   2   8     7465.88     7342.76    155.08 o
   8   2   8     7958.27     7900.62    212.65 o
   9   2   8       20.01       71.77     34.66 o
  10   2   8     2652.79     2389.11     98.21 o
  11   2   8       26.30       51.72     36.58 o
  12   2   8    13302.46    12030.55    229.77 o
  13   2   8     9914.75     9928.57    224.66 o
  14   2   8      843.57      779.32     82.03 o
  15   2   8       52.30       45.83     48.01 o
  16   2   8    10799.96     9949.17    295.62 o
  17   2   8     2414.30     2300.04    147.34 o
  18   2   8      273.69      293.66     67.11 o
  19   2   8     1801.43     1796.73    156.77 o
  20   2   8     2858.57     2941.55    192.12 o
  21   2   8      138.18      230.59     80.45 o
  22   2   8       87.06      147.05     82.02 o
  23   2   8     2874.90     3016.30    285.60 o
  24   2   8     6470.81     6931.64    325.61 o
  25   2   8      234.39      285.61    119.01 o
  26   2   8        0.69        0.00    100.48 o
  27   2   8       95.09        0.00    106.87 o
  28   2   8      827.12      786.77    153.09 o
  29   2   8      452.81      721.87    160.87 o
  30   2   8       89.18       55.26    126.38 o
  31   2   8      140.88      367.35    154.75 o
  32   2   8      401.82      332.84    205.58 o
   0   3   8     6308.03     6223.56    210.89 o
   1   3   8     6701.54     6619.93    145.42 o
   2   3   8      912.56      918.95     59.99 o
   3   3   8     2151.80     1888.52     93.53 o
   4   3   8      578.80      514.69     64.01 o
   5   3   8      292.05      226.56     44.85 o
   6   3   8     3610.07     3966.78    131.93 o
   7   3   8      411.54      418.16     59.78 o
   8   3   8       79.55       90.50     37.41 o
   9   3   8     5163.61     5199.50    163.89 o
  10   3   8     3743.07     4073.92    132.09 o
  11   3   8      148.80      113.11     40.60 o
  12   3   8     3133.11     3210.09    124.75 o
  13   3   8      956.44      956.87     98.28 o
  14   3   8      865.75      905.31    114.77 o
  15   3   8     5824.45     5574.36    212.19 o
  16   3   8     5039.72     5463.74    230.08 o
  17   3   8     1806.90     1668.18    143.97 o
  18   3   8     1792.56     1960.61    136.06 o
  19   3   8      102.74       10.65     67.55 o
  20   3   8      809.50      730.11    106.54 o
  21   3   8     2244.49     2411.60    202.69 o
  22   3   8      387.47      377.84    100.14 o
  23   3   8      550.43      521.58    120.47 o
  24   3   8      540.66      620.13    129.14 o
  25   3   8       65.23        0.00    100.86 o
  26   3   8      224.07      290.15    119.42 o
  27   3   8     2475.91     2395.50    217.01 o
  28   3   8      146.01      188.31    125.88 o
  29   3   8       18.87       24.59    143.16 o
  30   3   8      113.66      116.96    132.75 o
  31   3   8       50.50      323.22    184.12 o
   0   4   8     3754.71     4524.10    178.94 o
   1   4   8      314.97      177.85     44.37 o
   2   4   8    19914.23    19290.38    295.45 o
   3   4   8     8603.74     8584.41    175.12 o
   4   4   8      478.57      437.17     59.54 o
   5   4   8      395.14      398.09     58.66 o
   6   4   8     8405.88     8401.71    210.51 o
   7   4   8     3727.56     3956.76    177.12 o
   8   4   8     1087.60     1177.37    106.37 o
   9   4   8     3577.63     3800.45    146.87 o
  10   4   8     6880.63     6733.72    198.83 o
  11   4   8     1290.46     1223.02     98.72 o
  12   4   8      314.19      323.40     89.77 o
  13   4   8     2440.38     2631.87    158.24 o
  14   4   8     2119.04     2028.64    157.33 o
  15   4   8        7.03      100.08     62.87 o
  16   4   8     1097.68      802.86    111.36 o
  17   4   8      208.56      175.18     66.84 o
  18   4   8     3765.27     3851.57    190.73 o
  19   4   8     1511.06     1950.62    158.17 o
  20   4   8       15.13        0.00     81.57 o
  21   4   8      317.44      437.44    103.42 o
  22   4   8     4527.94     4996.62    251.70 o
  23   4   8      788.76      766.01    133.10 o
  24   4   8       12.93      152.72    109.63 o
  25   4   8      504.83      621.09    137.00 o
  26   4   8      724.82      711.36    155.37 o
  27   4   8       41.55       74.45    126.48 o
  28   4   8        8.89      131.94    136.36 o
  29   4   8       52.33        0.00    157.46 o
  30   4   8      749.79      925.41    302.35 o
   0   5   8     4639.96     5484.63    214.49 o
   1   5   8     8052.42     7589.54    184.80 o
   2   5   8     3616.33     3730.63    147.27 o
   3   5   8     1913.05     1916.76     96.98 o
   4   5   8     5050.60     5598.95    164.68 o
   5   5   8     2352.15     2187.29    118.76 o
   6   5   8     2708.15     2925.02    140.63 o
   7   5   8     1284.18     1264.38     99.33 o
   8   5   8      527.29      276.45     76.46 o
   9   5   8      787.95      729.84     88.62 o
  10   5   8     1066.22     1057.44    110.68 o
  11   5   8        4.29       13.92     58.91 o
  12   5   8      366.83      309.22    100.27 o
  13   5   8       14.18        0.00     58.60 o
  14   5   8      116.00       31.24     66.66 o
  15   5   8     3576.33     3917.57    187.29 o
  16   5   8      698.04      796.05    101.02 o
  17   5   8      100.59       72.90     77.30 o
  18   5   8      475.90      503.26    112.91 o
  19   5   8      155.09       60.20     99.98 o
  20   5   8       70.54       93.56    107.86 o
  21   5   8     2749.95     3274.51    283.33 o
  22   5   8     1099.05      890.88    190.12 o
  23   5   8        2.87       54.16    112.11 o
  24   5   8       15.30       55.26    126.22 o
  25   5   8       12.58       14.45    149.14 o
  26   5   8      237.26      275.37    180.31 o
  27   5   8      101.80      127.19    183.39 o
  28   5   8      138.43       81.65    193.55 o
  29   5   8      415.41      315.79    223.52 o
   0   6   8     7570.72     8154.63    721.94 o
   1   6   8      748.34      783.97    112.77 o
   2   6   8     2430.31     2471.78    187.64 o
   3   6   8      256.40      403.34     93.89 o
   4   6   8     9703.17     9888.57    349.10 o
   5   6   8     1101.54     1230.37    117.69 o
   6   6   8        4.51        0.00     76.19 o
   7   6   8     4377.33     4903.36    329.59 o
   8   6   8     6584.02     6442.50    286.78 o
   9   6   8     1052.98     1116.19    139.28 o
  10   6   8      481.72      569.17    110.65 o
  11   6   8      759.31      768.10    142.96 o
  12   6   8     1600.93     1524.50    208.73 o
  13   6   8      335.96      247.37    109.67 o
  14   6   8      203.32      141.10    101.78 o
  15   6   8      658.59      386.68    109.13 o
  16   6   8     1673.20     2250.74    181.46 o
  17   6   8       53.37       81.81     98.04 o
  18   6   8        4.78        0.00    100.11 o
  19   6   8      818.84      840.64    143.87 o
  20   6   8     1064.18     1334.73    188.83 o
  21   6   8      358.65      449.25    148.72 o
  22   6   8      349.77      221.92    267.84 o
  23   6   8      135.79      145.23    142.35 o
  24   6   8     2369.22     2289.52    246.75 o
  25   6   8      305.42      115.50    179.58 o
  26   6   8        1.17        0.00    181.02 o
  27   6   8      127.82        0.00    203.74 o
   0   7   8      566.57      766.01    204.12 o
   1   7   8      323.81      155.29    106.95 o
   2   7   8      152.21        7.10     98.92 o
   3   7   8      731.13      716.57    132.35 o
   4   7   8      658.08      586.89    128.41 o
   5   7   8     1865.34     2020.69    173.70 o
   6   7   8      714.74      902.24    139.46 o
   7   7   8       59.93        0.00     84.29 o
   8   7   8      706.76      801.57    133.79 o
   9   7   8       15.69        0.00     82.76 o
  10   7   8     1291.56     1133.79    156.23 o
  11   7   8     2281.12     2201.54    275.05 o
  12   7   8     1088.13      907.81    163.12 o
  13   7   8      789.92      803.39    172.90 o
  14   7   8     1777.50     1832.06    215.78 o
  15   7   8      629.77      616.20    154.57 o
  16   7   8      597.07      732.56    172.64 o
  17   7   8      490.45      802.00    170.48 o
  18   7   8      233.15      479.50    152.86 o
  19   7   8      433.87      429.40    163.09 o
  20   7   8      250.46      345.78    184.94 o
  21   7   8        2.32        0.00    166.10 o
  22   7   8      432.51      401.18    270.17 o
  23   7   8       50.53        0.00    167.40 o
  24   7   8       67.60      117.55    197.84 o
   0   8   8     1674.17     1399.52    262.64 o
   1   8   8      509.96      732.61    154.61 o
   2   8   8     5464.02     5596.69    331.10 o
   3   8   8      946.09     1174.56    171.55 o
   4   8   8      194.31      216.75    121.35 o
   5   8   8       48.25       24.25    105.78 o
   6   8   8     1624.19     1964.64    230.39 o
   7   8   8     1027.96     1390.38    205.51 o
   8   8   8      535.57      352.71    143.03 o
   9   8   8      601.12      629.82    154.50 o
  10   8   8     1733.49     1792.40    243.98 o
  11   8   8      209.37      335.05    158.43 o
  12   8   8        1.87        0.00    127.65 o
  13   8   8      100.54       98.00    131.41 o
  14   8   8     1418.54     1741.60    229.79 o
  15   8   8      440.85      295.62    149.31 o
  16   8   8      714.68      917.60    224.26 o
  17   8   8       41.10      238.27    158.64 o
  18   8   8      535.27      752.56    202.79 o
  19   8   8      400.45      740.32    193.73 o
  20   8   8       22.12        0.00    164.08 o
  21   8   8      171.51        0.00    209.87 o
   0   9   8     1741.24     1965.59    326.33 o
   1   9   8     1107.51      901.96    182.84 o
   2   9   8       72.36       22.25    130.97 o
   3   9   8      313.70      215.95    161.61 o
   4   9   8     1263.15      937.98    180.16 o
   5   9   8      211.21       41.89    122.72 o
   6   9   8      680.50      702.47    180.99 o
   7   9   8      991.66     1045.46    252.66 o
   8   9   8       31.54        0.00    142.45 o
   9   9   8       38.88       40.83    157.29 o
  10   9   8      671.75     1088.55    372.90 o
  11   9   8       45.77       41.37    158.35 o
  12   9   8      112.86      221.40    166.00 o
  13   9   8      147.12      194.85    262.11 o
  14   9   8        5.40        0.00    155.31 o
  15   9   8        4.80        3.92    190.35 o
  16   9   8      220.55       74.70    207.85 o
  17   9   8      293.25      140.69    314.88 o
   0  10   8     1828.62     1744.74    346.86 o
   1  10   8      277.51      166.09    152.60 o
   2  10   8       99.50       90.45    154.26 o
   3  10   8      497.78      303.19    165.60 o
   4  10   8     1758.85     1756.82    242.73 o
   5  10   8        9.06        0.00    156.03 o
   6  10   8       12.30       41.85    158.95 o
   7  10   8       76.80      132.11    211.27 o
   8  10   8      957.28     1349.19    492.40 o
   9  10   8      286.75       86.04    393.53 o
  10  10   8       16.85      105.82    377.38 o
   1   1   9     7306.52     7552.40    170.77 o
   2   1   9     1075.65     1328.58    106.41 o
   3   1   9     2579.84     2571.66    112.46 o
   4   1   9      886.65      738.75     64.00 o
   5   1   9    10609.83    10301.40    185.82 o
   6   1   9     2866.42     2820.84    101.41 o
   7   1   9     9143.51     9325.18    186.71 o
   8   1   9     9006.90     9689.90    192.86 o
   9   1   9      851.45      875.31     65.36 o
  10   1   9       29.09        0.00     37.45 o
  11   1   9     1616.92     1730.57    100.62 o
  12   1   9      878.94      817.05     73.91 o
  13   1   9     3381.06     3351.43    138.56 o
  14   1   9       66.78       22.26     50.21 o
  15   1   9     7638.91     7104.21    221.16 o
  16   1   9       45.36      116.03     67.75 o
  17   1   9     1866.31     1801.79    156.83 o
  18   1   9      574.79      551.52    132.54 o
  19   1   9     1293.95     1488.10    139.82 o
  20   1   9       20.64       31.24     71.28 o
  21   1   9      163.05       83.33     80.18 o
  22   1   9        1.17        0.00     72.84 o
  23   1   9       34.36        0.00     84.18 o
  24   1   9      355.70      376.67    112.14 o
  25   1   9     1050.07     1321.31    164.88 o
  26   1   9       12.47      140.39    108.61 o
  27   1   9     1355.82     1635.08    184.49 o
  28   1   9      205.13       59.29    111.40 o
  29   1   9      770.78      602.01    173.66 o
  30   1   9       15.10        0.00    120.76 o
  31   1   9      291.11      363.95    150.61 o
  32   1   9       56.45      157.15    187.99 o
   1   2   9     2612.45     2519.40    115.72 o
   2   2   9      583.27      571.81     82.37 o
   3   2   9     7391.72     8068.63    189.15 o
   4   2   9     3686.50     3440.11    189.04 o
   5   2   9     1239.56     1299.75     86.17 o
   6   2   9     1439.55     1284.14     86.41 o
   7   2   9     1914.89     1897.02     89.83 o
   8   2   9       22.53       50.22     35.66 o
   9   2   9      408.76      455.77     49.62 o
  10   2   9      199.61       83.42     40.19 o
  11   2   9      565.69      531.34     57.33 o
  12   2   9      729.61      847.99     74.07 o
  13   2   9       42.77       28.40     49.31 o
  14   2   9      915.23      776.59     84.96 o
  15   2   9       21.71       46.83     59.26 o
  16   2   9       36.96        0.00     52.19 o
  17   2   9      244.86      196.08     75.91 o
  18   2   9      486.77      392.22    125.57 o
  19   2   9      456.12      343.97     88.31 o
  20   2   9        2.98       18.13     72.01 o
  21   2   9      149.76       34.40     95.17 o
  22   2   9      308.03      265.55     95.27 o
  23   2   9      565.10      566.75    110.51 o
  24   2   9        9.23        0.00     89.63 o
  25   2   9      139.22      116.04    102.82 o
  26   2   9       85.12        0.00    109.17 o
  27   2   9        0.01        0.00    106.51 o
  28   2   9      119.26       75.22    118.61 o
  29   2   9       13.61      274.86    128.44 o
  30   2   9       26.07        0.00    127.08 o
  31   2   9       45.58      282.35    149.93 o
  32   2   9       20.50      124.11    236.23 o
   1   3   9     5827.98     5470.20    129.39 o
   2   3   9      425.11      533.97     55.42 o
   3   3   9     2569.65     2588.41    105.76 o
   4   3   9     1259.34     1273.67     82.21 o
   5   3   9      158.01       98.18     41.67 o
   6   3   9      502.54      440.12     59.03 o
   7   3   9     2587.48     2596.05    126.12 o
   8   3   9      326.29      302.65     72.00 o
   9   3   9     3599.10     3903.66    145.17 o
  10   3   9       18.59       10.56     45.90 o
  11   3   9     3941.20     4094.53    147.18 o
  12   3   9      682.08      719.53     79.58 o
  13   3   9    13508.00    13443.75    302.61 o
  14   3   9     1293.06     1583.09    128.12 o
  15   3   9     6640.67     6847.23    238.50 o
  16   3   9      999.73      977.55    110.52 o
  17   3   9        9.25       50.04     68.26 o
  18   3   9      809.66      878.69    111.95 o
  19   3   9      728.52      801.09    107.65 o
  20   3   9      143.27      190.42     86.27 o
  21   3   9     1624.47     1675.10    150.12 o
  22   3   9      398.02      156.39    126.93 o
  23   3   9      313.49      238.01     97.68 o
  24   3   9       43.90       32.36     98.96 o
  25   3   9     1307.26     1294.99    210.78 o
  26   3   9      297.35      243.98    127.46 o
  27   3   9      216.90      327.61    132.15 o
  28   3   9       25.02      131.87    114.16 o
  29   3   9      315.92      216.78    242.12 o
  30   3   9       11.99        0.00    143.03 o
  31   3   9       79.04       98.19    191.92 o
   1   4   9     2179.73     2217.76     95.31 o
   2   4   9    11343.61    11579.80    283.39 o
   3   4   9       87.21       37.94     43.10 o
   4   4   9       10.63        0.00     39.70 o
   5   4   9      180.61       92.96     44.79 o
   6   4   9      842.87      891.29     77.16 o
   7   4   9       82.14        0.00     43.85 o
   8   4   9      996.01     1007.44     84.94 o
   9   4   9       97.49       76.40     49.73 o
  10   4   9      331.87      395.82     63.41 o
  11   4   9        1.63        0.00     46.71 o
  12   4   9      315.98      259.98     69.33 o
  13   4   9        3.38       35.03     59.57 o
  14   4   9       79.42       55.93     66.15 o
  15   4   9     2724.38     2810.20    173.16 o
  16   4   9        3.88       21.82     63.42 o
  17   4   9      115.57       70.90     71.14 o
  18   4   9      205.55      263.71     83.42 o
  19   4   9     1457.36     1568.67    242.04 o
  20   4   9       12.82        0.00     77.89 o
  21   4   9     1088.52     1173.06    140.10 o
  22   4   9       21.71        0.00     81.89 o
  23   4   9       63.34        9.99     84.20 o
  24   4   9      787.63      473.67    115.72 o
  25   4   9       76.50       16.46    116.59 o
  26   4   9        6.19        0.00    109.45 o
  27   4   9        4.29        0.00    116.28 o
  28   4   9      100.50        0.00    117.79 o
  29   4   9        8.38        0.00    152.49 o
  30   4   9       15.41        0.00    267.27 o
   1   5   9     8887.39     9385.38    214.88 o
   2   5   9       55.15       76.37     50.68 o
   3   5   9     6468.61     6611.70    237.93 o
   4   5   9      694.22      610.58     71.53 o
   5   5   9     1759.88     1869.90    113.29 o
   6   5   9      494.70      393.75     74.97 o
   7   5   9      133.47       26.13     58.02 o
   8   5   9       16.74       44.24     55.65 o
   9   5   9      642.41      489.54     91.08 o
  10   5   9      191.28      257.33     71.55 o
  11   5   9     3875.49     3605.41    180.26 o
  12   5   9      382.46      263.21     83.48 o
  13   5   9     1389.61     1595.35    143.23 o
  14   5   9     1246.41     1314.22    126.79 o
  15   5   9      595.21      604.66     94.43 o
  16   5   9      748.40      709.56    102.23 o
  17   5   9       13.81        0.00     78.71 o
  18   5   9       14.47      131.14     85.73 o
  19   5   9      388.15      458.35    128.52 o
  20   5   9      369.58      357.11    124.85 o
  21   5   9      625.55      714.88    152.42 o
  22   5   9      148.00       29.00    111.88 o
  23   5   9     1238.57     1375.95    188.77 o
  24   5   9      182.69      200.98    139.65 o
  25   5   9     1067.56     1300.95    227.02 o
  26   5   9       48.40        0.00    146.72 o
  27   5   9      587.57      553.19    210.37 o
  28   5   9        2.22       76.05    198.85 o
   1   6   9       33.22        0.00     83.80 o
   2   6   9      899.19      959.25    133.52 o
   3   6   9      689.73      634.87    119.05 o
   4   6   9       41.77        0.00     74.11 o
   5   6   9      137.80       50.67     75.89 o
   6   6   9     1788.18     1551.11    142.44 o
   7   6   9      701.01      719.59    120.90 o
   8   6   9      282.05      179.55     88.01 o
   9   6   9       50.65        0.00     77.87 o
  10   6   9      121.90       93.03     82.73 o
  11   6   9       56.60        0.00     81.99 o
  12   6   9       97.24        0.00     85.87 o
  13   6   9      749.75      573.82    166.42 o
  14   6   9      151.30      119.23     98.42 o
  15   6   9       40.21       15.53     92.65 o
  16   6   9        0.51      139.51     99.32 o
  17   6   9       12.79        0.00     99.11 o
  18   6   9      155.76      112.07    134.18 o
  19   6   9       76.48        0.00    116.05 o
  20   6   9        0.21       17.37    119.09 o
  21   6   9      383.38      178.97    138.35 o
  22   6   9      527.02      397.70    148.79 o
  23   6   9       75.30       21.32    138.54 o
  24   6   9      286.18      457.13    163.44 o
  25   6   9        0.37       99.48    181.36 o
  26   6   9        0.26        0.00    188.98 o
   1   7   9     1626.81     1678.60    189.76 o
   2   7   9       27.06       18.43     87.64 o
   3   7   9      379.87      180.27    108.47 o
   4   7   9       16.38        0.00     85.91 o
   5   7   9      351.89      260.95    144.39 o
   6   7   9      286.82      146.84    113.10 o
   7   7   9      705.89     1153.77    175.78 o
   8   7   9     1008.52      846.17    191.49 o
   9   7   9     1115.35     1344.43    186.99 o
  10   7   9      153.09      154.28    112.73 o
  11   7   9     1429.79     1333.23    299.73 o
  12   7   9       88.78       73.66    126.34 o
  13   7   9     1423.39     1988.89    266.06 o
  14   7   9        0.01       81.23    116.72 o
  15   7   9      855.42      866.61    171.23 o
  16   7   9       11.47       84.84    118.73 o
  17   7   9     1367.33     1248.46    269.67 o
  18   7   9        6.80       51.63    133.21 o
  19   7   9      621.86      968.79    203.97 o
  20   7   9       41.12        0.00    159.99 o
  21   7   9     1143.06      756.72    258.27 o
  22   7   9        9.99        0.00    145.41 o
  23   7   9      163.51        0.00    174.52 o
  24   7   9        0.38      340.13    284.17 o
   1   8   9       98.88       60.13    117.09 o
   2   8   9       28.50        0.00    110.79 o
   3   8   9        2.95        0.00    108.82 o
   4   8   9       33.42        0.00    110.65 o
   5   8   9       17.31        0.00     96.55 o
   6   8   9       22.16        0.00    111.21 o
   7   8   9        5.16        0.00    112.56 o
   8   8   9      412.68      560.43    156.41 o
   9   8   9      235.29      219.26    179.97 o
  10   8   9        0.04        0.00    126.41 o
  11   8   9       19.45       50.35    204.08 o
  12   8   9       94.20        0.00    131.34 o
  13   8   9      241.44      190.62    162.25 o
  14   8   9        4.53        0.00    135.11 o
  15   8   9        0.03        0.70    142.06 o
  16   8   9        9.19        0.00    181.34 o
  17   8   9        0.08       11.13    157.35 o
  18   8   9        0.29        0.00    158.17 o
  19   8   9       47.65        0.00    165.51 o
  20   8   9      273.10      489.98    343.71 o
   1   9   9     1308.20      940.52    186.60 o
   2   9   9       76.65      173.46    141.22 o
   3   9   9     1313.76     1599.12    311.26 o
   4   9   9       82.19      150.71    140.70 o
   5   9   9      545.67      222.89    150.78 o
   6   9   9      292.49      351.88    154.60 o
   7   9   9      530.71      628.39    182.40 o
   8   9   9       85.69        0.00    147.27 o
   9   9   9      192.99       85.93    166.54 o
  10   9   9        4.47        0.00    147.51 o
  11   9   9      161.53      313.16    185.54 o
  12   9   9       87.84      231.52    171.88 o
  13   9   9      371.18      154.62    169.88 o
  14   9   9       82.91      155.72    163.57 o
  15   9   9      331.33      145.93    219.32 o
  16   9   9       45.23       34.11    309.45 o
   1  10   9        0.18      180.23    161.66 o
   2  10   9       35.69       19.38    157.84 o
   3  10   9       71.32        0.00    155.91 o
   4  10   9      167.80        0.00    211.99 o
   5  10   9       19.32        0.00    221.31 o
   6  10   9       42.18        0.00    268.07 o
   7  10   9      100.22        0.00    401.68 o
   8  10   9       18.91       61.74    427.34 o
   0   0  10    13201.33    13599.55    579.03 o
   1   0  10     1388.96     1948.59    131.29 o
   2   0  10    34684.09    35285.30    798.42 o
   3   0  10     1826.68     1869.28    118.68 o
   4   0  10     1166.39     1218.00     99.52 o
   5   0  10      126.45       23.50     47.57 o
   6   0  10    21840.06    21267.49    481.38 o
   7   0  10     1067.03      946.61    101.62 o
   8   0  10     1127.32     1084.73    110.84 o
   9   0  10     2864.13     2797.33    151.16 o
  10   0  10    26496.05    27242.34    550.13 o
  11   0  10    17970.69    19704.36    439.61 o
  12   0  10     7361.99     8246.90    263.82 o
  13   0  10     2297.33     2411.08    208.77 o
  14   0  10    11501.91    12538.34    338.03 o
  15   0  10     2337.51     2335.88    184.50 o
  16   0  10       86.00        0.00     97.91 o
  17   0  10       91.15       19.05    106.46 o
  18   0  10     5466.72     6012.99    327.17 o
  19   0  10      347.00      345.33    117.58 o
  20   0  10       69.98      101.91    114.86 o
  21   0  10        0.53      151.94    124.44 o
  22   0  10      997.08     1308.82    231.66 o
  23   0  10      106.28        5.90    176.97 o
  24   0  10      932.33      512.71    189.33 o
  25   0  10       44.76       29.77    145.21 o
  26   0  10     4671.46     5014.47    463.23 o
  27   0  10       92.48        0.00    168.13 o
  28   0  10       99.70        0.00    138.18 o
  29   0  10      177.78        0.00    178.79 o
  30   0  10     1695.08     1376.43    286.61 o
  31   0  10      414.39      229.31    246.32 o
   0   1  10      399.55      767.40    121.89 o
   1   1  10    27540.70    28703.22    449.70 o
   2   1  10        9.41       18.20     36.37 o
   3   1  10    15572.06    15631.56    289.52 o
   4   1  10      823.50     1014.57     76.74 o
   5   1  10     8458.57     8686.23    192.07 o
   6   1  10     5568.90     5468.66    136.50 o
   7   1  10    10345.64    10148.03    206.65 o
   8   1  10       73.40        0.00     36.90 o
   9   1  10      431.03      401.62     55.88 o
  10   1  10     1085.56     1298.72     85.39 o
  11   1  10     1809.79     1813.35    114.88 o
  12   1  10     3123.69     3181.91    150.42 o
  13   1  10     9411.53     9483.09    246.54 o
  14   1  10      235.53      215.98     58.72 o
  15   1  10     1210.76     1315.22    115.76 o
  16   1  10      500.60      500.06    150.01 o
  17   1  10     4992.58     5330.32    259.45 o
  18   1  10     1848.32     1724.58    200.38 o
  19   1  10     5041.69     5333.42    408.13 o
  20   1  10        2.99       54.82     89.29 o
  21   1  10        5.12      142.64     84.41 o
  22   1  10        0.36       66.12     83.79 o
  23   1  10     2036.60     2058.19    275.18 o
  24   1  10       36.30       22.42     95.68 o
  25   1  10      291.52      405.93    126.44 o
  26   1  10       53.46      102.67    110.63 o
  27   1  10       36.29       31.20    110.78 o
  28   1  10        6.18        0.00    109.64 o
  29   1  10      478.19      353.04    143.51 o
  30   1  10       14.53        0.00    124.15 o
  31   1  10      199.28       42.63    171.04 o
   0   2  10    44392.20    42988.63    994.96 o
   1   2  10       70.90       10.49     30.46 o
   2   2  10      487.68      541.66     57.09 o
   3   2  10     3376.11     3911.74    186.40 o
   4   2  10    11870.60    11264.79    228.40 o
   5   2  10      131.55       20.28     36.88 o
   6   2  10     2575.12     2683.86    116.51 o
   7   2  10      537.61      335.84     51.54 o
   8   2  10    22548.57    22023.96    354.33 o
   9   2  10      959.93      883.87     74.34 o
  10   2  10     1287.14     1257.95    107.49 o
  11   2  10        2.81       36.01     43.46 o
  12   2  10    18950.95    18762.63    345.40 o
  13   2  10       18.74        0.00     47.09 o
  14   2  10      725.22      585.55    130.64 o
  15   2  10     2633.21     2648.56    210.69 o
  16   2  10    13682.38    13915.50    339.09 o
  17   2  10      276.24      190.52     83.10 o
  18   2  10      357.28      437.92     99.74 o
  19   2  10      476.14      229.92     89.56 o
  20   2  10     3218.62     3538.70    224.37 o
  21   2  10      259.83      171.28     87.89 o
  22   2  10       64.36       49.30     82.81 o
  23   2  10       24.44       86.87     89.61 o
  24   2  10     1123.54     1262.50    205.85 o
  25   2  10     1087.31      679.58    141.79 o
  26   2  10       69.05       63.64    111.76 o
  27   2  10      196.16      133.40    125.26 o
  28   2  10     2555.52     3186.56    286.25 o
  29   2  10       26.18      218.01    148.40 o
  30   2  10        4.65       35.57    138.97 o
  31   2  10        0.19      113.60    279.92 o
   0   3  10     3507.02     4073.45    155.54 o
   1   3  10       12.94        0.00     35.40 o
   2   3  10        4.99        8.63     36.36 o
   3   3  10    11001.11    11468.96    233.81 o
   4   3  10       75.15      168.25     46.85 o
   5   3  10     2311.43     2525.92    118.18 o
   6   3  10       21.70       38.52     41.81 o
   7   3  10     5870.66     6018.26    188.30 o
   8   3  10        3.22       25.96     44.10 o
   9   3  10    10880.64    11656.19    250.94 o
  10   3  10     1177.44     1255.81     88.96 o
  11   3  10    12362.52    12456.21    256.52 o
  12   3  10     2116.06     2426.33    133.06 o
  13   3  10     4855.47     4998.97    183.77 o
  14   3  10     1883.93     1947.10    164.64 o
  15   3  10     2381.50     2596.60    167.00 o
  16   3  10       17.94       86.02     69.32 o
  17   3  10     3143.59     3284.63    204.26 o
  18   3  10       98.91       78.85     82.92 o
  19   3  10      660.27      571.21    119.41 o
  20   3  10      140.76      138.63     85.53 o
  21   3  10      952.55     1006.72    129.95 o
  22   3  10     1970.14     1923.52    255.13 o
  23   3  10     2852.58     2851.85    202.53 o
  24   3  10      159.31      267.62    104.12 o
  25   3  10      480.52      758.18    147.06 o
  26   3  10      191.91       37.51    118.15 o
  27   3  10      103.97        0.00    118.96 o
  28   3  10        1.76        0.00    114.35 o
  29   3  10      131.66        0.00    133.32 o
  30   3  10       17.69       64.81    203.87 o
   0   4  10     1087.01     1140.03    132.00 o
   1   4  10      444.80      444.48     98.80 o
   2   4  10    13702.52    14152.07    278.24 o
   3   4  10      119.05       75.44     47.57 o
   4   4  10       19.45       59.13     47.10 o
   5   4  10      245.85      225.29     55.04 o
   6   4  10    16427.33    17065.78    320.20 o
   7   4  10      528.82      338.57     61.18 o
   8   4  10      425.88      329.79     80.83 o
   9   4  10      358.30      250.47     59.25 o
  10   4  10    14973.20    15317.50    307.07 o
  11   4  10      215.37      100.60     56.83 o
  12   4  10      348.85      269.73     71.26 o
  13   4  10        2.34       95.68     61.67 o
  14   4  10     6854.89     6979.40    286.07 o
  15   4  10        0.43       44.46     66.93 o
  16   4  10      240.43      168.81     87.49 o
  17   4  10     1717.02     1804.71    201.88 o
  18   4  10     3563.92     4087.75    224.55 o
  19   4  10      457.57      471.18    102.73 o
  20   4  10        2.65        0.00     79.84 o
  21   4  10       19.13       36.66     84.69 o
  22   4  10     2782.78     3267.72    218.98 o
  23   4  10       79.25       34.47     90.88 o
  24   4  10       43.82        0.00     92.54 o
  25   4  10       17.74        0.00    110.53 o
  26   4  10      996.61     1004.13    189.89 o
  27   4  10       38.70      107.64    136.08 o
  28   4  10        3.78        0.00    126.41 o
  29   4  10       91.03        0.00    181.63 o
   0   5  10        9.62       23.61     82.50 o
   1   5  10      790.48      933.18     89.94 o
   2   5  10      577.44      550.19     83.67 o
   3   5  10     6518.12     7034.57    210.08 o
   4   5  10       32.98        5.10     55.24 o
   5   5  10     7998.03     8352.17    238.73 o
   6   5  10     2506.48     2674.03    187.75 o
   7   5  10     4796.76     4762.55    186.02 o
   8   5  10     2408.13     2444.24    154.39 o
   9   5  10    10947.18    11077.28    320.77 o
  10   5  10       11.38       11.22     60.36 o
  11   5  10     1766.59     1613.34    142.93 o
  12   5  10        6.10        0.00     63.81 o
  13   5  10      251.88      189.28     83.16 o
  14   5  10       24.66        3.49     71.63 o
  15   5  10       96.98       24.24     72.76 o
  16   5  10      163.92      182.14     84.07 o
  17   5  10      409.46      219.33     94.97 o
  18   5  10       47.21      195.63     98.72 o
  19   5  10     1005.44      966.58    163.23 o
  20   5  10      141.50      146.02    114.70 o
  21   5  10      156.94        0.00    112.20 o
  22   5  10       12.12       30.57    116.53 o
  23   5  10     1640.33     1394.89    228.86 o
  24   5  10       21.10      130.95    134.71 o
  25   5  10     1131.32     1647.80    251.79 o
  26   5  10       74.48      163.36    172.97 o
  27   5  10      463.95      513.42    229.55 o
   0   6  10    14807.06    15626.03    646.78 o
   1   6  10      507.33      557.74    120.97 o
   2   6  10       45.04        0.00     82.54 o
   3   6  10       69.96        0.00     84.83 o
   4   6  10     4632.18     4768.06    242.55 o
   5   6  10      192.70      148.43     91.96 o
   6   6  10     2359.92     2375.80    187.93 o
   7   6  10       36.68       39.02     76.76 o
   8   6  10     2934.92     3139.79    245.40 o
   9   6  10       17.14        0.00    104.34 o
  10   6  10      126.45      136.37     96.61 o
  11   6  10      136.93      212.98    119.44 o
  12   6  10     6782.24     6960.84    472.19 o
  13   6  10     1061.73     1504.35    190.32 o
  14   6  10       84.67      103.28     99.77 o
  15   6  10      105.07       66.67    107.20 o
  16   6  10     4604.93     5307.86    279.90 o
  17   6  10       16.40        0.00     84.54 o
  18   6  10       54.88       67.82    107.36 o
  19   6  10       52.47      108.80    118.71 o
  20   6  10     5114.24     5518.06    363.50 o
  21   6  10      234.71      180.67    140.47 o
  22   6  10        2.64      113.98    138.58 o
  23   6  10      175.47      315.43    151.39 o
  24   6  10     1246.04     1194.04    205.48 o
  25   6  10       39.42        0.00    161.23 o
   0   7  10       19.82       99.92    154.07 o
   1   7  10      401.96      635.94    138.00 o
   2   7  10      252.10      273.86    113.79 o
   3   7  10       62.19      122.54    106.78 o
   4   7  10       16.63       75.39    100.29 o
   5   7  10      500.74      532.76    137.58 o
   6   7  10      826.13      853.03    181.58 o
   7   7  10     4628.11     5245.73    333.73 o
   8   7  10       20.12        0.00    102.79 o
   9   7  10     1960.97     1964.70    217.65 o
  10   7  10      378.26       73.39    168.16 o
  11   7  10      813.35      545.57    167.91 o
  12   7  10      927.93      676.18    216.38 o
  13   7  10     3213.81     3483.49    333.27 o
  14   7  10       41.75        0.00    121.80 o
  15   7  10      564.49      639.66    191.81 o
  16   7  10      172.31      129.80    128.63 o
  17   7  10      851.01      508.38    179.24 o
  18   7  10      100.29        0.00    132.31 o
  19   7  10      641.83      571.86    231.34 o
  20   7  10        0.33       35.47    182.76 o
  21   7  10      784.80     1108.23    295.40 o
  22   7  10        9.61       94.20    330.35 o
  23   7  10      885.92      900.85    515.27 o
   0   8  10        0.36        0.00    175.03 o
   1   8  10        1.75        0.00    119.83 o
   2   8  10     3951.22     5234.56    336.18 o
   3   8  10      295.06      443.10    143.32 o
   4   8  10      211.37       81.33    109.08 o
   5   8  10       89.19      107.28    123.71 o
   6   8  10     2097.22     2670.49    272.88 o
   7   8  10       88.54       22.16    113.70 o
   8   8  10       87.85      250.22    139.73 o
   9   8  10      108.10       54.29    144.29 o
  10   8  10     3992.08     4664.54    391.13 o
  11   8  10        1.80       43.53    139.00 o
  12   8  10      333.72      315.86    191.43 o
  13   8  10       31.49       60.15    140.63 o
  14   8  10     2146.47     3033.23    332.35 o
  15   8  10       39.31       80.97    162.14 o
  16   8  10      102.74        0.00    179.44 o
  17   8  10       83.36      141.88    180.62 o
  18   8  10     1609.91     2209.13    317.01 o
  19   8  10       31.47       91.97    197.01 o
   0   9  10      467.95      669.23    286.75 o
   1   9  10      945.11     1137.00    247.86 o
   2   9  10      177.45      247.01    163.86 o
   3   9  10     1302.67     1345.88    212.45 o
   4   9  10       14.83        0.00    122.14 o
   5   9  10      744.90      982.98    207.52 o
   6   9  10        0.40      114.33    153.61 o
   7   9  10       46.04      173.41    152.55 o
   8   9  10        9.31      128.10    178.15 o
   9   9  10      403.29      506.01    201.81 o
  10   9  10      247.62      507.23    201.65 o
  11   9  10      619.18      891.55    231.73 o
  12   9  10       16.31       39.15    156.34 o
  13   9  10      121.96      110.26    168.85 o
  14   9  10       28.27        0.00    396.55 o
   0  10  10     1908.94     1880.69    626.44 o
   1  10  10        2.56        0.00    251.33 o
   2  10  10       48.07        0.00    304.69 o
   3  10  10       77.88        0.00    378.28 o
   4  10  10     1531.67     2244.63    691.96 o
   5  10  10      159.35      840.04    518.06 o
   1   1  11     4442.86     4401.43    171.75 o
   2   1  11      624.67      634.01     67.38 o
   3   1  11      998.86     1069.36    129.56 o
   4   1  11     1319.58     1400.00     91.79 o
   5   1  11    21685.13    22388.88    368.31 o
   6   1  11     1845.67     2098.16    108.09 o
   7   1  11     1706.84     1595.73    101.67 o
   8   1  11      277.55      260.90     52.59 o
   9   1  11       13.42        0.00     45.25 o
  10   1  11      870.79      724.50     82.08 o
  11   1  11     6237.96     6456.01    231.76 o
  12   1  11      147.56      115.05     58.03 o
  13   1  11      905.09      965.77     96.38 o
  14   1  11      115.91      183.53     65.78 o
  15   1  11     4136.33     4034.67    180.40 o
  16   1  11       45.32        3.05     75.77 o
  17   1  11     1132.79     1089.99    186.02 o
  18   1  11      485.28      445.27    115.53 o
  19   1  11     1164.35     1366.84    308.89 o
  20   1  11      584.64      252.37    116.82 o
  21   1  11      962.61      748.09    172.01 o
  22   1  11      457.84      279.03    106.75 o
  23   1  11      720.10      667.72    167.84 o
  24   1  11      235.06       85.91    110.63 o
  25   1  11      702.65      623.81    147.12 o
  26   1  11       92.02       15.95    114.36 o
  27   1  11       16.47      175.02    123.39 o
  28   1  11        0.65      100.23    119.52 o
  29   1  11      174.97      136.51    140.39 o
  30   1  11        3.39      154.21    132.95 o
  31   1  11      128.83      802.75    499.49 o
   1   2  11      362.24      261.64     44.88 o
   2   2  11       33.60        0.00     37.18 o
   3   2  11      237.20      264.51     50.54 o
   4   2  11       48.40        7.78     40.59 o
   5   2  11      108.33      122.36     47.57 o
   6   2  11      117.91      101.28     44.15 o
   7   2  11      153.69       89.47     44.96 o
   8   2  11        5.94       47.63     43.64 o
   9   2  11      708.05      720.54     72.95 o
  10   2  11     2441.18     2359.19    119.06 o
  11   2  11        1.97        0.00     44.35 o
  12   2  11       55.06        0.00     47.20 o
  13   2  11     2013.29     2121.64    129.70 o
  14   2  11      679.77      807.25     90.75 o
  15   2  11        2.65        0.00     59.98 o
  16   2  11        0.18        0.00     70.44 o
  17   2  11      255.37      241.78     88.72 o
  18   2  11      337.05      300.30     98.29 o
  19   2  11       22.47        0.00     84.19 o
  20   2  11      455.05      516.99    134.60 o
  21   2  11        0.27      110.79     95.85 o
  22   2  11       68.47      170.44     95.12 o
  23   2  11      210.84      150.82     97.26 o
  24   2  11        0.40       43.18    105.92 o
  25   2  11        1.02        0.00    110.57 o
  26   2  11       88.07        0.00    151.49 o
  27   2  11      368.97      346.97    149.62 o
  28   2  11      219.77      168.47    144.34 o
  29   2  11       31.33        0.00    134.98 o
  30   2  11        4.95        0.00    167.26 o
   1   3  11       19.45       22.39     45.36 o
   2   3  11     1195.27     1096.62     88.13 o
   3   3  11     2018.74     1880.24    117.29 o
   4   3  11        0.00        0.62     42.31 o
   5   3  11      119.51       81.49     45.04 o
   6   3  11      324.01      339.71     58.46 o
   7   3  11     1813.77     1830.77    116.31 o
   8   3  11        7.18       17.23     42.54 o
   9   3  11     5108.95     4889.46    172.50 o
  10   3  11       83.45       76.68     46.80 o
  11   3  11     5233.45     5143.68    174.04 o
  12   3  11       58.08      102.35     57.70 o
  13   3  11     8741.42     9114.85    251.39 o
  14   3  11        0.06        0.00     54.90 o
  15   3  11      988.89     1050.98    116.16 o
  16   3  11       19.92      114.81     71.02 o
  17   3  11     1441.34     1330.53    145.87 o
  18   3  11      254.67      301.27     92.20 o
  19   3  11     2813.59     2902.23    202.98 o
  20   3  11       22.43       90.33     95.46 o
  21   3  11      214.63      224.56     97.42 o
  22   3  11      106.28      243.37    102.94 o
  23   3  11     1554.22     2010.39    189.35 o
  24   3  11       22.88        0.00     94.32 o
  25   3  11     2091.13     2107.88    212.76 o
  26   3  11       45.38        0.00    117.65 o
  27   3  11       48.26      142.64    136.09 o
  28   3  11       37.16       49.12    134.06 o
  29   3  11      314.44        0.00    152.48 o
   1   4  11        9.99        0.00     47.18 o
   2   4  11      763.95      665.50     78.95 o
   3   4  11      242.31      166.73     57.43 o
   4   4  11     2036.61     2072.49    138.54 o
   5   4  11      159.64      222.79     81.12 o
   6   4  11       28.78       38.65     52.83 o
   7   4  11      266.13      221.33     75.39 o
   8   4  11     1090.81     1135.51    115.83 o
   9   4  11      832.89      508.02    127.77 o
  10   4  11     1004.95      730.72    118.75 o
  11   4  11       75.90        0.00     51.05 o
  12   4  11      156.52      181.21     68.16 o
  13   4  11      586.85      471.64     88.23 o
  14   4  11      528.27      402.78     84.66 o
  15   4  11      100.30      106.60     76.60 o
  16   4  11     2262.88     2398.11    212.53 o
  17   4  11       13.79        0.00     63.72 o
  18   4  11        5.14       15.06     81.89 o
  19   4  11      195.93      217.03     98.91 o
  20   4  11      723.98      711.71    124.64 o
  21   4  11        2.72        0.00     78.01 o
  22   4  11       89.26       80.74     96.01 o
  23   4  11       71.12      101.86     97.26 o
  24   4  11      631.00      491.10    127.32 o
  25   4  11       16.76       74.39    123.08 o
  26   4  11       11.20        0.00    122.87 o
  27   4  11        8.97      191.98    135.61 o
  28   4  11      405.22      671.11    213.81 o
   1   5  11     7196.48     6862.47    231.39 o
   2   5  11      228.72       66.52     65.98 o
   3   5  11     2131.22     2426.74    137.72 o
   4   5  11       31.41       10.80     58.57 o
   5   5  11     1606.18     1938.49    131.42 o
   6   5  11      498.64      255.04     79.56 o
   7   5  11     7470.95     7706.58    278.84 o
   8   5  11      886.74     1108.40    116.81 o
   9   5  11     1779.39     2085.96    162.73 o
  10   5  11        2.87       24.80     64.59 o
  11   5  11     1036.29      876.92    123.47 o
  12   5  11       83.44        0.00     78.66 o
  13   5  11      252.58      107.39     78.69 o
  14   5  11       73.41       82.28     81.81 o
  15   5  11      207.17      305.00     95.32 o
  16   5  11       16.46        0.00     72.18 o
  17   5  11      115.71       97.47     95.25 o
  18   5  11       51.89        0.00     91.00 o
  19   5  11      217.08       75.40    112.49 o
  20   5  11       26.74        1.43    106.22 o
  21   5  11      148.79       44.48    133.03 o
  22   5  11       57.58        0.00    107.17 o
  23   5  11       95.33        0.00    103.31 o
  24   5  11       21.74      176.55    133.29 o
  25   5  11        9.04        0.00    129.85 o
  26   5  11       20.73      315.46    194.45 o
  27   5  11      366.97      368.89    234.47 o
   1   6  11       65.79       34.24     90.35 o
   2   6  11     1485.05     1355.21    164.94 o
   3   6  11       60.87      115.07     95.95 o
   4   6  11      409.74      468.91    105.57 o
   5   6  11       26.78       32.64     82.89 o
   6   6  11      749.61      678.19    125.01 o
   7   6  11      331.07      326.64     99.98 o
   8   6  11      437.93      395.20    125.62 o
   9   6  11        5.21        0.00     84.39 o
  10   6  11     1080.58      724.33    161.29 o
  11   6  11       51.14      139.42    107.48 o
  12   6  11      104.81        0.00    110.47 o
  13   6  11       12.82        0.00    106.08 o
  14   6  11      368.34      102.38    193.80 o
  15   6  11       26.80        0.00     99.42 o
  16   6  11      185.15      182.64    112.18 o
  17   6  11      116.93       98.63    120.64 o
  18   6  11       87.69        8.20    118.01 o
  19   6  11       16.63      253.37    166.60 o
  20   6  11        5.59      142.68    151.13 o
  21   6  11       52.24       86.04    162.27 o
  22   6  11        7.46       58.63    155.44 o
  23   6  11        0.01        0.00    135.92 o
  24   6  11       23.89        0.00    151.40 o
   1   7  11      229.85      149.05    114.85 o
   2   7  11       47.09       60.95    102.28 o
   3   7  11       16.38        0.00     99.06 o
   4   7  11       85.53        0.00     97.98 o
   5   7  11     2197.00     2764.98    361.17 o
   6   7  11       52.53       84.56    125.39 o
   7   7  11     1014.59      861.56    169.29 o
   8   7  11      250.76      200.14    126.38 o
   9   7  11     1330.21     1735.44    251.26 o
  10   7  11       99.90        0.00    155.11 o
  11   7  11     2242.92     2724.31    348.10 o
  12   7  11       14.90       31.84    176.55 o
  13   7  11      986.54     1200.34    217.51 o
  14   7  11       50.14        0.00    141.03 o
  15   7  11     1121.50     1059.08    219.79 o
  16   7  11        8.74        0.00    132.60 o
  17   7  11      615.73      437.45    180.25 o
  18   7  11       26.21       48.90    154.13 o
  19   7  11       40.10      208.22    198.29 o
  20   7  11        0.01      166.36    202.96 o
  21   7  11      546.20       33.50    264.60 o
  22   7  11       10.05      224.14    260.10 o
   1   8  11        3.50        0.00    123.35 o
   2   8  11       76.53       97.47    131.89 o
   3   8  11       87.20      136.23    129.25 o
   4   8  11      168.66        0.00    118.09 o
   5   8  11      196.60      158.03    140.11 o
   6   8  11       73.56        0.00    123.40 o
   7   8  11      143.92        0.00    126.61 o
   8   8  11        2.57        4.80    153.44 o
   9   8  11       22.36       83.41    150.44 o
  10   8  11      461.82      102.96    149.83 o
  11   8  11       62.46        0.00    133.03 o
  12   8  11       71.05       26.52    152.11 o
  13   8  11        2.67        0.00    147.31 o
  14   8  11      167.38      265.39    165.50 o
  15   8  11        5.74       11.31    148.33 o
  16   8  11       33.10        2.62    166.10 o
  17   8  11        0.22       26.75    167.12 o
  18   8  11      228.29      247.85    233.13 o
   1   9  11      280.86      246.04    156.68 o
   2   9  11       17.00        0.00    147.50 o
   3   9  11     1214.72     1197.41    199.73 o
   4   9  11       41.66        0.00    136.56 o
   5   9  11      266.08      340.35    173.23 o
   6   9  11       11.12      101.93    143.69 o
   7   9  11      848.35      860.47    270.27 o
   8   9  11        0.16        0.00    165.06 o
   9   9  11      261.55      290.68    205.92 o
  10   9  11        5.07      122.71    193.90 o
  11   9  11       37.44      100.85    274.84 o
  12   9  11       22.49       49.11    233.54 o
  13   9  11      253.52      160.03    306.02 o
   0   0  12     1672.93     1534.56    333.90 o
   1   0  12      208.95      384.03    102.01 o
   2   0  12    31100.30    30650.69    742.04 o
   3   0  12        9.47       14.44     73.44 o
   4   0  12     1122.86      945.52    129.85 o
   5   0  12       85.38      116.54     81.64 o
   6   0  12     6758.95     6661.17    302.13 o
   7   0  12      380.28      203.50     87.65 o
   8   0  12      673.61      720.17    125.76 o
   9   0  12       11.97       58.36     69.40 o
  10   0  12     6659.59     6783.46    288.13 o
  11   0  12     2219.73     2160.17    174.08 o
  12   0  12       80.90       69.79     79.35 o
  13   0  12      549.48      424.69    103.98 o
  14   0  12    15007.05    14307.32    434.54 o
  15   0  12      334.70      293.82    116.15 o
  16   0  12      952.64      756.10    151.40 o
  17   0  12      438.85      357.54    142.70 o
  18   0  12     1094.49     1033.40    187.38 o
  19   0  12      135.77      369.73    192.89 o
  20   0  12      315.31      546.23    367.64 o
  21   0  12       20.08        0.00    211.93 o
  22   0  12     5749.90     6721.74    619.64 o
  23   0  12      541.64      327.79    176.59 o
  24   0  12      162.60      281.60    165.29 o
  25   0  12      240.59       19.91    154.17 o
  26   0  12     1464.84     2350.08    759.89 o
  27   0  12       87.16       25.63    168.52 o
  28   0  12       48.79      162.91    189.93 o
  29   0  12        8.25        5.45    187.53 o
  30   0  12      917.62      936.50    542.36 o
   0   1  12     3324.59     3218.94    173.77 o
   1   1  12    12873.35    13349.45    291.92 o
   2   1  12       25.89        0.00     46.56 o
   3   1  12     3037.46     3208.33    136.33 o
   4   1  12      290.07      290.93     54.97 o
   5   1  12      872.26      932.47     79.19 o
   6   1  12      614.52      548.73     75.86 o
   7   1  12     1634.27     1690.88    104.02 o
   8   1  12     3757.36     3577.96    154.82 o
   9   1  12      179.93       63.78     54.57 o
  10   1  12       68.34       24.25     51.67 o
  11   1  12      322.18      198.96     63.16 o
  12   1  12     1322.06     1470.18    123.91 o
  13   1  12     5964.06     6009.57    230.47 o
  14   1  12     1194.89     1145.46    118.92 o
  15   1  12     3051.21     3033.72    198.01 o
  16   1  12        3.24       23.19     79.97 o
  17   1  12     2819.95     2672.67    228.84 o
  18   1  12      334.77      432.13    124.15 o
  19   1  12     1884.55     1830.06    207.35 o
  20   1  12       49.55        0.00     98.15 o
  21   1  12      577.09      739.02    157.68 o
  22   1  12       46.07        0.00    104.22 o
  23   1  12      627.05      341.99    121.72 o
  24   1  12       69.08        0.00    139.85 o
  25   1  12       98.43      173.71    146.05 o
  26   1  12       28.92        0.00    115.36 o
  27   1  12      967.71      738.35    240.59 o
  28   1  12       19.79       59.05    127.05 o
  29   1  12      465.66      411.89    159.61 o
  30   1  12        0.88        0.00    179.74 o
   0   2  12     4521.18     3888.92    214.59 o
   1   2  12     2035.56     2627.86    163.74 o
   2   2  12      276.96      270.77     58.92 o
   3   2  12     1330.53     1003.50     91.35 o
   4   2  12    10143.23    10064.48    226.19 o
   5   2  12       17.80        0.00     43.57 o
   6   2  12      150.35       75.15     48.60 o
   7   2  12      728.99      575.95     68.40 o
   8   2  12     8590.48     8497.06    223.27 o
   9   2  12       48.42      130.79     51.14 o
  10   2  12       44.69       23.44     48.72 o
  11   2  12     2855.26     2966.07    137.98 o
  12   2  12    13343.17    14009.23    303.18 o
  13   2  12      188.25      103.34     62.91 o
  14   2  12     1470.84     1689.43    132.98 o
  15   2  12       13.81      115.01     68.37 o
  16   2  12     6797.30     7054.98    265.97 o
  17   2  12     1471.58     1664.42    158.40 o
  18   2  12     1589.24     1251.62    169.31 o
  19   2  12      409.62      331.74    113.50 o
  20   2  12     3812.27     4212.95    358.98 o
  21   2  12       35.68      200.65    111.49 o
  22   2  12        5.35        0.00    106.32 o
  23   2  12       35.05       69.50    102.76 o
  24   2  12     3999.29     4371.13    275.12 o
  25   2  12       54.55        0.00    117.45 o
  26   2  12       17.32        0.00    115.14 o
  27   2  12        9.17        0.00    106.99 o
  28   2  12      939.29     1065.18    197.08 o
  29   2  12      122.22      138.12    172.35 o
   0   3  12     2240.82     2670.17    188.23 o
   1   3  12     1888.58     1735.35    110.99 o
   2   3  12        3.65       85.76     54.98 o
   3   3  12       11.13       21.21     49.11 o
   4   3  12        1.01        0.00     43.73 o
   5   3  12     4221.84     4314.49    188.92 o
   6   3  12      209.90       72.26     57.84 o
   7   3  12      634.59      639.38     95.79 o
   8   3  12      139.66        0.00     42.91 o
   9   3  12     2927.34     2806.89    149.84 o
  10   3  12       58.22       16.58     48.99 o
  11   3  12     3490.94     3798.20    161.54 o
  12   3  12     1299.71     1323.89    110.25 o
  13   3  12     3666.08     3726.26    224.73 o
  14   3  12     1698.08     1832.19    128.94 o
  15   3  12     3793.02     3629.00    182.58 o
  16   3  12      500.18      403.79     87.62 o
  17   3  12      771.24      865.08    128.88 o
  18   3  12      186.49       97.31     86.90 o
  19   3  12     3343.25     3322.43    222.97 o
  20   3  12      143.37      110.12    108.38 o
  21   3  12      622.35      979.98    150.08 o
  22   3  12      503.49      452.12    159.86 o
  23   3  12      102.94      168.14    109.00 o
  24   3  12      160.11      327.10    122.95 o
  25   3  12      650.73      591.29    160.81 o
  26   3  12      114.87        0.00    123.59 o
  27   3  12      234.09      108.06    142.16 o
  28   3  12       11.38      102.53    151.28 o
  29   3  12      139.01       19.68    214.20 o
   0   4  12      821.72      805.52    121.69 o
   1   4  12       52.55       48.00     50.83 o
   2   4  12     7076.99     7260.54    217.70 o
   3   4  12     1497.76     1739.02    179.55 o
   4   4  12        7.69       46.35     56.96 o
   5   4  12      730.45      591.91     82.55 o
   6   4  12    13203.58    13895.92    318.31 o
   7   4  12       34.93       68.95     60.80 o
   8   4  12      150.51       68.40     62.99 o
   9   4  12       82.57       46.45     62.89 o
  10   4  12     8855.02     9069.54    262.78 o
  11   4  12      706.68      570.08     96.39 o
  12   4  12      679.28      548.37     92.71 o
  13   4  12       17.66       19.87     59.09 o
  14   4  12     2468.12     2647.30    166.00 o
  15   4  12       37.91        0.00     71.83 o
  16   4  12      562.25      509.97    101.52 o
  17   4  12     1709.34     2128.95    181.62 o
  18   4  12     3759.55     4251.25    250.70 o
  19   4  12      102.37       91.81     97.09 o
  20   4  12      113.06       24.57     96.78 o
  21   4  12       36.44       36.77     96.19 o
  22   4  12     1600.43     1452.38    160.52 o
  23   4  12        0.58        0.00     95.52 o
  24   4  12      522.18      409.87    126.21 o
  25   4  12      185.55      218.50    134.29 o
  26   4  12     1588.68     2144.35    372.17 o
  27   4  12      104.32       60.13    163.42 o
   0   5  12        1.04      103.09     87.50 o
   1   5  12     3125.48     3122.60    158.90 o
   2   5  12      616.28      533.86     84.40 o
   3   5  12     3179.15     2980.71    156.20 o
   4   5  12       22.61       52.19     63.17 o
   5   5  12     2417.70     2208.77    151.21 o
   6   5  12      636.38      540.61     92.45 o
   7   5  12     3933.63     3956.58    200.59 o
   8   5  12      518.98      348.28     85.80 o
   9   5  12     1203.83     1471.28    147.13 o
  10   5  12      576.44      563.72    108.48 o
  11   5  12      349.27      441.47    101.65 o
  12   5  12      278.98      162.45     98.26 o
  13   5  12      720.54      557.84    114.38 o
  14   5  12       44.42       69.98     89.17 o
  15   5  12      335.68      148.95     91.62 o
  16   5  12      138.73       29.90     93.03 o
  17   5  12      247.73       10.96    105.37 o
  18   5  12      614.86      620.60    166.02 o
  19   5  12       17.31        7.13    127.79 o
  20   5  12       86.85      332.10    143.99 o
  21   5  12      713.48      620.58    174.68 o
  22   5  12       51.00        0.00    139.29 o
  23   5  12      495.68      341.81    152.43 o
  24   5  12       55.68        0.00    138.28 o
  25   5  12      175.78      165.54    145.95 o
  26   5  12        1.44      189.28    222.23 o
   0   6  12     2026.63     2128.05    310.31 o
   1   6  12      378.53      364.30    112.08 o
   2   6  12       43.02        0.00     89.17 o
   3   6  12      725.86      518.04    126.91 o
   4   6  12     6341.19     5897.71    371.05 o
   5   6  12      567.94      417.80    145.12 o
   6   6  12       23.40       33.74     92.46 o
   7   6  12       80.06        0.00     84.03 o
   8   6  12     6904.37     6932.65    320.77 o
   9   6  12      220.30      302.27    107.23 o
  10   6  12        2.76      185.25    121.32 o
  11   6  12      911.82      675.53    181.03 o
  12   6  12     3186.39     3836.86    451.75 o
  13   6  12      775.36      680.76    284.39 o
  14   6  12      642.98      284.46    133.80 o
  15   6  12       14.02        0.00    110.15 o
  16   6  12     2024.24     2247.86    240.31 o
  17   6  12        1.16      136.72    114.73 o
  18   6  12       21.87       64.98    152.04 o
  19   6  12       50.46      110.16    164.97 o
  20   6  12     1458.47     1336.68    238.37 o
  21   6  12      156.62      243.92    181.79 o
  22   6  12      310.52      433.73    215.05 o
  23   6  12      180.88      136.42    193.33 o
  24   6  12     1301.02      886.32    248.80 o
   0   7  12       60.43       37.98    169.56 o
   1   7  12      127.50      115.77    115.37 o
   2   7  12       94.66       86.05    117.98 o
   3   7  12      702.49      474.20    131.16 o
   4   7  12        8.70        0.00     90.84 o
   5   7  12      567.47      369.36    145.52 o
   6   7  12        5.44       49.70    114.60 o
   7   7  12     1111.93     1195.72    193.51 o
   8   7  12      157.62      197.34    132.43 o
   9   7  12     1380.16     1384.54    228.38 o
  10   7  12      322.54       55.70    131.90 o
  11   7  12     1211.91     1119.32    330.11 o
  12   7  12        7.45        0.00    116.80 o
  13   7  12      719.34      886.33    198.40 o
  14   7  12      171.78      249.99    144.74 o
  15   7  12      487.01      459.98    159.58 o
  16   7  12        1.13        0.00    131.10 o
  17   7  12      639.92      487.61    195.48 o
  18   7  12      113.15      249.21    214.98 o
  19   7  12      850.40     1222.65    302.13 o
  20   7  12      327.48      664.90    254.28 o
  21   7  12      308.73      306.04    267.42 o
   0   8  12      537.05      615.47    238.11 o
   1   8  12       12.90       83.74    135.86 o
   2   8  12     1958.08     2735.09    262.05 o
   3   8  12        5.12        0.00    117.29 o
   4   8  12        6.57        0.00    122.23 o
   5   8  12      405.53      514.72    171.60 o
   6   8  12     3233.36     4123.00    336.71 o
   7   8  12       82.69      217.76    140.45 o
   8   8  12       80.61        0.00    129.65 o
   9   8  12       81.09      132.47    156.59 o
  10   8  12     2027.34     2074.24    280.26 o
  11   8  12       18.28       11.88    143.29 o
  12   8  12      211.05      266.53    174.67 o
  13   8  12      113.65        0.00    158.92 o
  14   8  12     1512.82     1771.47    447.15 o
  15   8  12      490.79      583.29    209.00 o
  16   8  12        4.69        0.00    178.34 o
  17   8  12       96.55        0.00    237.27 o
   0   9  12       63.97      101.55    223.21 o
   1   9  12     1849.74     1734.91    276.55 o
   2   9  12      156.86      152.09    158.04 o
   3   9  12       61.43        0.00    152.00 o
   4   9  12      138.16      324.92    181.57 o
   5   9  12     1338.46     1114.29    229.17 o
   6   9  12      105.10      157.54    167.52 o
   7   9  12      194.85       18.12    177.49 o
   8   9  12      106.24      384.70    193.38 o
   9   9  12       15.02        0.62    197.56 o
  10   9  12      117.26      223.63    237.37 o
  11   9  12      320.33       74.19    262.56 o
   1   1  13    14985.51    16066.34    386.58 o
   2   1  13      799.97      827.81     98.22 o
   3   1  13     3045.77     3051.01    181.17 o
   4   1  13     3619.16     3795.70    156.09 o
   5   1  13     3289.06     3052.51    220.56 o
   6   1  13       35.53       70.25     52.03 o
   7   1  13     1348.87     1123.28    107.27 o
   8   1  13      422.19      501.14     80.09 o
   9   1  13     1051.95     1125.48    109.45 o
  10   1  13      130.96       43.66     65.66 o
  11   1  13     2180.72     2184.56    150.74 o
  12   1  13        8.76       28.08     62.71 o
  13   1  13      862.73      948.29    112.28 o
  14   1  13      161.04      153.89     79.23 o
  15   1  13      246.60      234.58     91.51 o
  16   1  13      371.13      266.60     95.77 o
  17   1  13     1754.45     2239.43    186.45 o
  18   1  13       54.40       11.47    102.64 o
  19   1  13     2193.59     2594.05    242.38 o
  20   1  13      129.62      194.39    123.27 o
  21   1  13     2197.08     2212.05    254.89 o
  22   1  13        0.96       16.27    121.28 o
  23   1  13      888.84      977.37    189.33 o
  24   1  13       39.25       63.90    131.62 o
  25   1  13      433.97      245.75    131.41 o
  26   1  13       44.41       77.44    126.96 o
  27   1  13       99.04        0.00    127.42 o
  28   1  13       33.45        0.00    120.24 o
  29   1  13      364.00      117.32    181.45 o
   1   2  13     1023.86     1237.14    107.82 o
   2   2  13        5.73       24.50     48.91 o
   3   2  13      231.02      142.91     57.14 o
   4   2  13     2020.72     2327.58    137.96 o
   5   2  13      167.53       72.10     56.87 o
   6   2  13       14.24       48.98     54.20 o
   7   2  13       74.64       20.44     50.39 o
   8   2  13        2.84        0.00     48.25 o
   9   2  13       90.66      157.03     55.63 o
  10   2  13     2112.42     2177.83    145.28 o
  11   2  13      140.18       80.73     54.14 o
  12   2  13       11.85       83.20     64.68 o
  13   2  13     1407.73     1660.28    140.52 o
  14   2  13      448.42      457.46     86.45 o
  15   2  13      194.17      285.06     75.83 o
  16   2  13       16.63        0.00     74.94 o
  17   2  13      686.97      515.09    114.00 o
  18   2  13       59.03       34.19     94.18 o
  19   2  13       12.24       50.99    103.39 o
  20   2  13      358.29      288.65    126.96 o
  21   2  13      745.50      739.67    183.19 o
  22   2  13        6.88        0.00    118.41 o
  23   2  13       17.26       14.04    115.53 o
  24   2  13      900.90      908.79    156.37 o
  25   2  13      147.22        0.00    121.57 o
  26   2  13       93.66       86.84    134.77 o
  27   2  13        0.09        0.00    127.70 o
  28   2  13        3.73        0.00    148.43 o
  29   2  13        0.28      134.67    211.31 o
   1   3  13     2761.38     2751.11    149.39 o
   2   3  13        0.30       88.79     53.63 o
   3   3  13     5022.59     4687.75    241.04 o
   4   3  13        1.67        0.00     53.43 o
   5   3  13      108.59       44.89     59.13 o
   6   3  13       71.76       44.41     59.88 o
   7   3  13     5071.49     5148.83    201.75 o
   8   3  13      587.28      430.29     79.08 o
   9   3  13     3270.92     3524.12    244.76 o
  10   3  13       70.28       24.68     56.54 o
  11   3  13      396.35      309.47     79.28 o
  12   3  13       26.85        0.00     57.43 o
  13   3  13     1295.52      652.11    122.91 o
  14   3  13      513.45      302.00     99.58 o
  15   3  13      416.04      281.71     99.98 o
  16   3  13       76.30       58.76     83.54 o
  17   3  13     1216.74     1050.30    159.46 o
  18   3  13       50.44      175.77    104.29 o
  19   3  13     1973.89     1442.82    172.81 o
  20   3  13        1.66       16.69    103.43 o
  21   3  13      796.97      680.31    158.71 o
  22   3  13       15.86      319.81    134.42 o
  23   3  13      710.23      628.73    157.38 o
  24   3  13       19.75      209.79    120.26 o
  25   3  13      215.60      420.74    150.81 o
  26   3  13       32.68        0.00    135.71 o
  27   3  13        8.47       21.00    144.39 o
  28   3  13      120.87      342.95    218.34 o
   1   4  13      130.14       82.31     57.57 o
   2   4  13       38.85        0.00     54.02 o
   3   4  13     1321.83     1118.69    109.26 o
   4   4  13     1173.20     1263.87    116.25 o
   5   4  13      398.08      345.64     78.93 o
   6   4  13      772.22      685.43     96.61 o
   7   4  13      111.42       51.89     64.11 o
   8   4  13        5.89        3.46     59.59 o
   9   4  13      993.44      765.15    107.38 o
  10   4  13      329.78      143.74     72.80 o
  11   4  13      117.96       57.17     66.85 o
  12   4  13      811.06      548.45     95.42 o
  13   4  13      826.30      805.96    109.43 o
  14   4  13      219.36      171.82     80.39 o
  15   4  13       23.46       82.54     81.76 o
  16   4  13      892.18      847.41    126.12 o
  17   4  13       33.40        0.00     99.74 o
  18   4  13      110.25      184.77    109.46 o
  19   4  13      115.03       12.05    116.55 o
  20   4  13       63.76       46.59    129.36 o
  21   4  13       28.96       97.10    122.65 o
  22   4  13       28.72        0.00    108.01 o
  23   4  13       26.84        0.00    107.45 o
  24   4  13      144.91      209.13    129.88 o
  25   4  13      114.48        0.00    129.76 o
  26   4  13      387.52      144.31    147.78 o
   1   5  13      155.83      236.86     72.93 o
   2   5  13       42.97      112.30     67.54 o
   3   5  13     1497.77     1511.05    173.76 o
   4   5  13     1073.85     1172.90    114.00 o
   5   5  13     4712.74     5027.88    229.63 o
   6   5  13      187.99      264.33    104.71 o
   7   5  13      478.38      556.65    100.86 o
   8   5  13       49.99        0.00     67.66 o
   9   5  13     1496.16     1362.66    133.90 o
  10   5  13      808.24      659.29    114.23 o
  11   5  13     3337.65     3307.31    212.24 o
  12   5  13      315.02      296.52    100.87 o
  13   5  13       85.34        7.26     87.49 o
  14   5  13      455.32      318.96    107.28 o
  15   5  13     1053.62     1013.50    148.72 o
  16   5  13        6.89        0.00     95.81 o
  17   5  13      629.66      580.88    161.17 o
  18   5  13       17.86        0.00    111.32 o
  19   5  13      160.24      154.26    147.93 o
  20   5  13      142.00      106.43    143.01 o
  21   5  13       40.20        0.00    136.59 o
  22   5  13       19.22        0.00    136.78 o
  23   5  13      503.00      514.45    188.82 o
  24   5  13        8.50        0.00    152.19 o
  25   5  13      643.19      790.98    303.58 o
   1   6  13      141.04        0.00     95.41 o
   2   6  13      300.64      423.70    124.70 o
   3   6  13       88.29        0.00     97.60 o
   4   6  13      267.57      189.15     97.75 o
   5   6  13        7.50        0.00     85.53 o
   6   6  13      670.46      277.58    116.81 o
   7   6  13        6.47       45.85     91.80 o
   8   6  13        1.53        0.00    100.96 o
   9   6  13      265.66      562.39    143.14 o
  10   6  13       85.30       85.90    113.60 o
  11   6  13      365.09      403.13    156.07 o
  12   6  13       34.38       29.14    130.39 o
  13   6  13      418.24      395.23    146.28 o
  14   6  13      298.74      262.34    129.31 o
  15   6  13      139.69      187.12    139.91 o
  16   6  13      416.47       37.85    129.58 o
  17   6  13      409.37      507.43    162.58 o
  18   6  13        0.44        0.00    150.69 o
  19   6  13       91.61        0.00    166.70 o
  20   6  13      328.28      552.80    210.37 o
  21   6  13      224.99      320.37    195.53 o
  22   6  13       63.88        0.00    160.05 o
   1   7  13       18.26        0.00    106.42 o
   2   7  13       12.15        0.00    112.49 o
   3   7  13       11.20      126.50    121.05 o
   4   7  13      543.97      425.95    181.86 o
   5   7  13     1207.53     1047.01    191.72 o
   6   7  13       75.73      132.31    126.28 o
   7   7  13     1114.04     1416.96    223.45 o
   8   7  13     1085.42     1116.88    198.77 o
   9   7  13     1885.06     2725.50    312.74 o
  10   7  13      127.22      417.08    166.50 o
  11   7  13     2146.51     2454.93    291.08 o
  12   7  13        1.90        0.00    136.83 o
  13   7  13      524.78      543.03    193.43 o
  14   7  13        2.35        0.00    162.82 o
  15   7  13      579.82      610.57    177.31 o
  16   7  13      243.57      178.26    148.17 o
  17   7  13     1413.00     1142.19    235.73 o
  18   7  13      151.21      335.09    216.64 o
  19   7  13      157.10      455.54    290.10 o
   1   8  13      136.21      151.20    145.06 o
   2   8  13        0.60       12.48    118.60 o
   3   8  13       14.69        0.00    116.82 o
   4   8  13       40.56       22.05    135.29 o
   5   8  13        7.72        0.00    130.51 o
   6   8  13       15.99        0.00    138.50 o
   7   8  13        1.27        6.77    141.33 o
   8   8  13      268.13      277.12    178.54 o
   9   8  13        1.59        0.00    157.21 o
  10   8  13        8.45        0.00    156.94 o
  11   8  13       28.34        0.00    132.32 o
  12   8  13       46.39        9.01    153.00 o
  13   8  13      138.84      296.46    226.72 o
  14   8  13       30.54        0.00    160.16 o
  15   8  13      103.80       84.41    221.36 o
   1   9  13       53.45       89.12    174.69 o
   2   9  13       18.54        0.00    148.46 o
   3   9  13      689.22      974.04    199.32 o
   4   9  13       66.03       49.64    163.82 o
   5   9  13      174.65       21.09    202.77 o
   6   9  13       21.75       84.77    294.79 o
   7   9  13      704.26      683.96    509.61 o
   0   0  14     1773.96     2491.58    469.61 o
   1   0  14     1052.71      899.79    221.16 o
   2   0  14    10174.85     9644.50    643.65 o
   3   0  14      173.70       99.35    123.68 o
   4   0  14      249.51      365.97    235.66 o
   5   0  14     1567.83     1673.09    211.51 o
   6   0  14     9375.13     9091.98    429.77 o
   7   0  14     3576.55     3590.22    256.79 o
   8   0  14       18.71        0.00     68.95 o
   9   0  14        8.24       34.15     67.46 o
  10   0  14     4752.13     4672.42    260.02 o
  11   0  14     1049.67     1115.11    144.97 o
  12   0  14        1.34      239.72     95.52 o
  13   0  14     1916.09     1768.61    179.24 o
  14   0  14      604.18      570.83    437.90 o
  15   0  14      552.27      288.94    157.12 o
  16   0  14       48.74      186.26    146.30 o
  17   0  14      913.92     1127.55    224.71 o
  18   0  14      315.34      309.15    154.68 o
  19   0  14        3.39      100.06    175.69 o
  20   0  14     3882.07     4086.88    491.04 o
  21   0  14       50.65      104.00    211.14 o
  22   0  14     1548.81     1696.91    366.54 o
  23   0  14      528.33      776.05    288.41 o
  24   0  14     1260.10      736.35    631.73 o
  25   0  14       15.49        0.00    252.74 o
  26   0  14     1559.85     1936.49    321.35 o
  27   0  14      195.48       41.51    191.77 o
  28   0  14       74.86       68.68    394.28 o
   0   1  14      700.67      408.68    230.58 o
   1   1  14     1066.33      881.24    115.10 o
   2   1  14     4702.86     4847.88    274.05 o
   3   1  14     9261.19     9207.78    270.34 o
   4   1  14      708.21      625.11    100.22 o
   5   1  14      358.57      221.49     74.48 o
   6   1  14      129.48      165.67     76.20 o
   7   1  14      131.89       19.70     63.67 o
   8   1  14      301.00      386.43     88.34 o
   9   1  14      810.42      952.12    104.63 o
  10   1  14      133.25      218.48     75.35 o
  11   1  14       17.95       17.66     63.88 o
  12   1  14       72.37       43.22     67.18 o
  13   1  14      327.15      269.04     78.59 o
  14   1  14      146.65       50.52     75.95 o
  15   1  14       98.73        0.00     85.38 o
  16   1  14     1234.33      985.91    204.06 o
  17   1  14      424.81      323.02    112.35 o
  18   1  14      763.66      641.75    141.35 o
  19   1  14      148.82      285.32    128.34 o
  20   1  14      189.41      104.31    128.68 o
  21   1  14       16.61        0.00    117.14 o
  22   1  14        2.17      161.73    137.59 o
  23   1  14      505.97      404.99    167.37 o
  24   1  14      118.04      279.15    134.99 o
  25   1  14       18.40      395.09    139.14 o
  26   1  14       34.53      136.07    139.43 o
  27   1  14       11.79      150.72    145.35 o
  28   1  14      325.14        0.00    186.87 o
   0   2  14    13586.30    12341.69    449.87 o
   1   2  14      161.06       34.23     54.88 o
   2   2  14      235.98      213.25     65.27 o
   3   2  14     1496.17     1270.44    112.50 o
   4   2  14     5292.76     5102.34    200.48 o
   5   2  14      834.69      987.33    110.99 o
   6   2  14     1284.60     1360.48    117.05 o
   7   2  14       39.20       90.61     66.17 o
   8   2  14     2477.98     2631.40    155.73 o
   9   2  14      604.52      604.68    103.97 o
  10   2  14       63.83       19.23     68.59 o
  11   2  14       96.93       93.29     61.71 o
  12   2  14     1136.18     1223.63    127.41 o
  13   2  14     2687.73     2630.94    175.61 o
  14   2  14      102.18        7.71     96.36 o
  15   2  14      233.73      232.43     90.28 o
  16   2  14     3237.59     3897.38    250.81 o
  17   2  14       94.53      108.30     89.36 o
  18   2  14     3865.33     4443.95    281.32 o
  19   2  14      122.65      151.74    105.77 o
  20   2  14     5366.92     5399.72    321.48 o
  21   2  14      130.31       51.63    117.84 o
  22   2  14      340.65      341.85    145.69 o
  23   2  14      460.66      561.62    186.95 o
  24   2  14      273.19      298.04    138.99 o
  25   2  14      323.38      228.29    147.26 o
  26   2  14        3.56       53.14    146.12 o
  27   2  14      186.45      171.80    157.30 o
  28   2  14      480.60      699.99    225.94 o
   0   3  14     1852.03     1774.75    185.24 o
   1   3  14     1933.57     1887.63    133.29 o
   2   3  14     1365.86     1591.38    124.70 o
   3   3  14       28.78       44.11     57.73 o
   4   3  14       85.86       72.93     65.21 o
   5   3  14     1690.74     1311.50    116.68 o
   6   3  14       24.72        0.00     61.54 o
   7   3  14        3.98       35.81     63.34 o
   8   3  14        4.64        0.00     56.20 o
   9   3  14     4983.97     5071.90    225.33 o
  10   3  14     2690.91     2882.07    160.14 o
  11   3  14        2.95       26.64     71.86 o
  12   3  14      977.80      835.74    151.03 o
  13   3  14       64.24       76.05     79.94 o
  14   3  14       25.76       63.07     75.68 o
  15   3  14      468.45      461.44    101.22 o
  16   3  14      433.32      518.65    164.80 o
  17   3  14      184.86        0.00     98.81 o
  18   3  14      384.00      516.60    151.20 o
  19   3  14     1520.85     1479.47    203.52 o
  20   3  14      431.80      244.97    138.21 o
  21   3  14      290.02      166.71    149.11 o
  22   3  14       65.23        5.82    142.74 o
  23   3  14      121.04      278.98    158.90 o
  24   3  14      417.52      497.73    149.62 o
  25   3  14      198.09      188.75    128.27 o
  26   3  14      222.41      360.68    167.13 o
  27   3  14       53.31        0.00    145.99 o
   0   4  14      210.82        0.00     84.46 o
   1   4  14     1082.25      959.73    100.65 o
   2   4  14     4883.03     4916.40    209.46 o
   3   4  14      112.22       40.64     64.75 o
   4   4  14       55.71      130.54     72.10 o
   5   4  14      627.48      627.99     98.00 o
   6   4  14     8773.32     9192.29    279.12 o
   7   4  14     5636.99     5761.74    227.65 o
   8   4  14     2668.44     3136.62    199.32 o
   9   4  14        3.83       18.73     65.79 o
  10   4  14      300.18      209.84     85.81 o
  11   4  14      508.08      465.81     90.19 o
  12   4  14      140.14       75.82     75.73 o
  13   4  14      572.55      523.36     97.79 o
  14   4  14     1692.92     1823.83    152.95 o
  15   4  14      306.86      315.02     89.84 o
  16   4  14        0.68       20.70     97.61 o
  17   4  14       90.80      229.99    127.00 o
  18   4  14     1588.84     1169.99    188.73 o
  19   4  14      137.11       19.88    150.67 o
  20   4  14       98.51      280.48    147.12 o
  21   4  14      500.12      573.72    189.43 o
  22   4  14      519.86      731.64    186.53 o
  23   4  14      236.01      271.52    139.35 o
  24   4  14      231.91       70.66    134.88 o
  25   4  14       51.67       89.00    141.75 o
   0   5  14      330.44       22.84     96.85 o
   1   5  14      314.07      207.15     75.97 o
   2   5  14       55.74       61.86     68.68 o
   3   5  14     4835.64     5318.16    238.59 o
   4   5  14     1374.40     1363.33    133.52 o
   5   5  14        5.81        0.00     74.30 o
   6   5  14     1720.61     1666.85    159.23 o
   7   5  14     2296.71     2185.37    203.45 o
   8   5  14     1049.79     1320.95    139.59 o
   9   5  14      643.17      464.89    102.19 o
  10   5  14       19.28        0.00     78.85 o
  11   5  14       95.74        0.00     78.18 o
  12   5  14      148.81      145.39     89.97 o
  13   5  14      795.56      681.38    121.14 o
  14   5  14       89.68        0.00     98.20 o
  15   5  14      389.66      101.35     97.99 o
  16   5  14       12.09        0.00     98.48 o
  17   5  14       49.62        0.00    121.12 o
  18   5  14      222.06      296.08    152.52 o
  19   5  14       19.67       76.46    146.87 o
  20   5  14        8.48        0.00    148.11 o
  21   5  14       30.68        0.00    142.63 o
  22   5  14      117.51      249.35    184.22 o
  23   5  14      502.85      419.88    310.74 o
  24   5  14      140.50        2.54    246.10 o
   0   6  14     4928.45     4640.91    744.30 o
   1   6  14     1085.93      958.02    158.96 o
   2   6  14        5.22        0.00    113.15 o
   3   6  14      236.77      294.76    133.67 o
   4   6  14     1337.52     1261.53    191.36 o
   5   6  14        4.99       42.55     94.68 o
   6   6  14      724.25      797.80    202.93 o
   7   6  14      377.00      398.01    119.96 o
   8   6  14     1699.28     1948.04    232.87 o
   9   6  14      176.12      240.76    125.79 o
  10   6  14      105.32      177.16    116.05 o
  11   6  14     1511.72     1678.14    206.36 o
  12   6  14     1250.52      959.69    202.05 o
  13   6  14       46.43        0.00    119.22 o
  14   6  14      533.29      526.50    154.13 o
  15   6  14        8.95      149.09    133.92 o
  16   6  14     1456.53     1350.32    361.88 o
  17   6  14       69.56       60.73    157.57 o
  18   6  14        0.57       96.25    202.71 o
  19   6  14      233.48      257.72    204.40 o
  20   6  14     1276.85     1088.08    249.61 o
  21   6  14      147.94      238.07    196.32 o
   0   7  14       59.74        0.00    165.96 o
   1   7  14      161.09      165.09    129.00 o
   2   7  14        4.06        0.00    110.17 o
   3   7  14       32.25        0.00    130.14 o
   4   7  14      617.81      606.90    161.15 o
   5   7  14      150.22      109.22    143.30 o
   6   7  14      172.87       68.05    135.20 o
   7   7  14      553.87      809.89    184.67 o
   8   7  14      122.62      197.89    160.15 o
   9   7  14      938.09      829.37    214.49 o
  10   7  14      686.68      707.58    205.92 o
  11   7  14      457.31      453.60    178.46 o
  12   7  14      174.24      209.49    151.41 o
  13   7  14      120.40      276.08    170.89 o
  14   7  14      278.16      158.17    158.69 o
  15   7  14       31.54      198.68    153.50 o
  16   7  14      139.16      329.51    157.69 o
  17   7  14      116.55        0.00    205.16 o
  18   7  14       58.57        0.00    244.30 o
   0   8  14        3.55        0.00    202.88 o
   1   8  14       90.09       26.98    140.17 o
   2   8  14      445.51      674.15    171.26 o
   3   8  14      260.52      118.81    153.18 o
   4   8  14       52.18        9.70    139.42 o
   5   8  14      487.62       95.41    150.24 o
   6   8  14     1377.49     1340.01    233.46 o
   7   8  14      101.29        0.00    167.81 o
   8   8  14      567.04      515.67    207.19 o
   9   8  14       42.61        0.00    167.04 o
  10   8  14     1168.74     1312.35    264.39 o
  11   8  14      163.69       80.82    199.16 o
  12   8  14      326.70      375.61    231.55 o
  13   8  14        5.45      211.14    215.80 o
   0   9  14      317.80      546.14    444.85 o
   1   9  14      167.77      170.20    293.74 o
   2   9  14      130.90       92.52    229.16 o
   3   9  14      189.83      139.48    424.17 o
   4   9  14      262.83      271.71    468.10 o
   1   1  15     1892.90     1749.47    198.00 o
   2   1  15      221.99      324.16     81.36 o
   3   1  15    11599.40    11471.21    311.41 o
   4   1  15        0.39        0.00     59.13 o
   5   1  15     2834.77     2950.78    185.31 o
   6   1  15       52.16       48.52     68.43 o
   7   1  15      801.12     1008.32    138.03 o
   8   1  15       53.10       51.18     71.79 o
   9   1  15      187.53      132.74     79.99 o
  10   1  15        0.08      134.28     81.54 o
  11   1  15      174.43      162.89     85.06 o
  12   1  15      194.38      205.73     83.91 o
  13   1  15       57.81        0.00     79.16 o
  14   1  15      591.73      453.31    125.81 o
  15   1  15     2063.86     2298.37    191.61 o
  16   1  15      267.97      236.55    106.21 o
  17   1  15     1405.63     1472.88    168.42 o
  18   1  15       12.23      194.96    108.14 o
  19   1  15      580.04      405.54    144.36 o
  20   1  15      245.06      268.08    132.82 o
  21   1  15     1914.44     2399.10    341.88 o
  22   1  15      329.92      453.10    151.24 o
  23   1  15      632.99      520.05    218.29 o
  24   1  15       48.26       52.61    146.83 o
  25   1  15      134.45      157.23    137.93 o
  26   1  15        0.28      125.08    147.36 o
  27   1  15      144.52      354.09    238.38 o
   1   2  15      122.52       94.34     71.88 o
   2   2  15       18.58      180.68     68.63 o
   3   2  15      247.65      121.62     67.82 o
   4   2  15      307.23      290.16     79.17 o
   5   2  15       31.80       18.69     61.99 o
   6   2  15       73.23      161.04     72.27 o
   7   2  15        0.01        0.00     62.87 o
   8   2  15       29.49       16.04     61.49 o
   9   2  15       31.60        0.00     56.86 o
  10   2  15      119.71       41.46     68.28 o
  11   2  15      237.91      232.53     84.58 o
  12   2  15       71.60        0.00     64.01 o
  13   2  15      152.80      119.90     84.68 o
  14   2  15       16.33       91.01     77.80 o
  15   2  15      242.65      190.88     95.78 o
  16   2  15     1029.14      905.24    143.31 o
  17   2  15       48.18        0.00    130.96 o
  18   2  15       26.69      169.55    111.95 o
  19   2  15      137.55       95.35    131.50 o
  20   2  15        2.78      165.85    134.58 o
  21   2  15       20.77      109.44    136.50 o
  22   2  15       18.64      229.18    160.78 o
  23   2  15       28.69        0.00    153.70 o
  24   2  15       29.14       62.27    166.99 o
  25   2  15        1.13        0.00    138.54 o
  26   2  15       30.31        0.00    168.21 o
   1   3  15       49.94       86.74     70.02 o
   2   3  15     1955.39     1889.78    157.92 o
   3   3  15     6410.73     6598.80    237.77 o
   4   3  15      369.22      213.55     72.04 o
   5   3  15     1293.49      925.87    116.57 o
   6   3  15     2396.83     2458.36    169.91 o
   7   3  15      138.30        8.90     73.05 o
   8   3  15       19.44        6.88     68.40 o
   9   3  15      466.53      411.33     89.30 o
  10   3  15      346.87      263.66     80.24 o
  11   3  15      388.25      177.55     87.79 o
  12   3  15      347.05      294.16     95.44 o
  13   3  15      204.58      156.86     87.07 o
  14   3  15        4.84      104.27     83.71 o
  15   3  15     2469.52     2932.94    218.00 o
  16   3  15        3.57       90.80    105.10 o
  17   3  15     2687.94     3086.27    284.32 o
  18   3  15       63.70      120.50    119.89 o
  19   3  15     1050.33      861.10    175.83 o
  20   3  15       42.53       52.18    134.46 o
  21   3  15      933.37     1186.64    229.83 o
  22   3  15      127.37       93.85    156.44 o
  23   3  15      710.82      573.29    199.19 o
  24   3  15        7.02      197.45    174.77 o
  25   3  15      915.05     1109.00    203.95 o
  26   3  15       16.07       63.43    278.98 o
   1   4  15        6.82       54.41     61.77 o
   2   4  15       41.55       99.30     69.05 o
   3   4  15      391.68      271.22     84.05 o
   4   4  15      365.26      355.84     91.15 o
   5   4  15       32.34      114.84     72.71 o
   6   4  15      855.72      816.36    109.23 o
   7   4  15       31.03       50.89     73.99 o
   8   4  15     2765.39     2722.44    179.55 o
   9   4  15       44.06       66.11     73.45 o
  10   4  15     1336.17     1362.05    136.98 o
  11   4  15       57.56       70.30     76.65 o
  12   4  15        0.95       10.25     77.30 o
  13   4  15      104.68        0.00     75.64 o
  14   4  15      390.67      375.44    105.03 o
  15   4  15      204.50      173.11     95.41 o
  16   4  15      330.39      241.42    121.90 o
  17   4  15      221.86       73.03    111.51 o
  18   4  15      322.31      123.74    137.85 o
  19   4  15       30.47       51.17    136.78 o
  20   4  15        4.05       34.70    137.03 o
  21   4  15       44.63        0.00    145.16 o
  22   4  15       58.02      175.30    177.21 o
  23   4  15      279.34      173.73    167.02 o
  24   4  15        3.01      240.56    156.91 o
   1   5  15     2057.26     1914.46    142.68 o
   2   5  15      116.32       47.85     78.01 o
   3   5  15     1204.49     1320.91    130.89 o
   4   5  15       25.21       78.24     81.36 o
   5   5  15     1492.96     1588.93    152.17 o
   6   5  15      208.83      134.76     87.31 o
   7   5  15      809.90      769.88    125.01 o
   8   5  15      164.91       89.90     86.36 o
   9   5  15     2075.38     1615.85    167.21 o
  10   5  15       44.11        0.00     80.44 o
  11   5  15     1415.20     1470.32    163.57 o
  12   5  15      219.00      283.83    101.94 o
  13   5  15      418.61      528.94    119.18 o
  14   5  15       33.04        0.00     84.96 o
  15   5  15      905.70     1159.11    173.92 o
  16   5  15        0.90       43.72    145.40 o
  17   5  15       12.62        0.00    137.13 o
  18   5  15        0.74        0.70    149.86 o
  19   5  15        4.83        0.00    153.24 o
  20   5  15        9.18      181.86    193.45 o
  21   5  15      101.44      124.74    178.78 o
  22   5  15        4.08        0.00    186.26 o
   1   6  15        0.61        0.00    105.99 o
   2   6  15     1085.05      582.57    227.41 o
   3   6  15       52.22      180.42    128.83 o
   4   6  15      156.67      219.81    134.51 o
   5   6  15      268.39      368.97    125.43 o
   6   6  15      286.40      148.73    105.47 o
   7   6  15       57.35      165.95    110.67 o
   8   6  15      200.52       11.89    108.44 o
   9   6  15      188.36       72.68    125.16 o
  10   6  15       71.28      124.98    127.60 o
  11   6  15       15.42      172.37    113.18 o
  12   6  15      103.74        0.00    110.29 o
  13   6  15      183.08       51.29    123.52 o
  14   6  15      194.29        0.00    127.00 o
  15   6  15       71.89        0.00    123.84 o
  16   6  15        6.90        0.00    132.30 o
  17   6  15       94.29       63.42    162.76 o
  18   6  15       15.90        0.00    170.78 o
  19   6  15        3.48        0.00    191.17 o
  20   6  15       16.22        0.00    227.10 o
   1   7  15        8.28      107.88    124.10 o
   2   7  15        2.65        0.00    114.19 o
   3   7  15      423.70      592.75    172.88 o
   4   7  15      170.44      173.99    147.70 o
   5   7  15     1445.38     1432.41    220.70 o
   6   7  15        2.81      106.40    147.18 o
   7   7  15      458.60      415.17    164.65 o
   8   7  15       28.74       62.31    143.79 o
   9   7  15      748.23      909.60    216.99 o
  10   7  15        5.50        0.00    143.53 o
  11   7  15      781.79      744.59    199.16 o
  12   7  15       94.47      235.37    174.66 o
  13   7  15      557.71      729.27    230.76 o
  14   7  15       51.68      225.80    167.73 o
  15   7  15      491.68      424.52    170.78 o
  16   7  15       30.52      140.21    185.10 o
   1   8  15       28.47        0.00    128.63 o
   2   8  15       22.65       37.96    140.83 o
   3   8  15        5.12        0.00    143.93 o
   4   8  15        1.15        0.00    142.55 o
   5   8  15       19.44        0.00    140.95 o
   6   8  15       86.28       35.42    164.36 o
   7   8  15        8.43        0.00    172.90 o
   8   8  15       82.48      257.00    178.98 o
   9   8  15      101.09      212.35    213.87 o
  10   8  15        6.63      182.52    233.22 o
  11   8  15       16.51        0.00    214.12 o
   0   0  16    23552.17    22007.04   1379.99 o
   1   0  16     4381.74     4340.19    666.97 o
   2   0  16     1331.32     1224.25    275.22 o
   3   0  16     4613.56     4132.22    451.82 o
   4   0  16      239.18      209.78    309.37 o
   5   0  16     1781.66     1805.95    603.27 o
   6   0  16     4748.34     5422.04    514.36 o
   7   0  16       45.33       73.97    118.05 o
   8   0  16     1723.62     1469.89    226.57 o
   9   0  16      666.26      396.54    146.33 o
  10   0  16      772.13      809.09    183.05 o
  11   0  16      866.29      829.67    333.58 o
  12   0  16      295.79      425.83    145.97 o
  13   0  16      967.66     1042.03    295.41 o
  14   0  16       31.06        0.00    211.56 o
  15   0  16     1523.44     2345.01    393.51 o
  16   0  16        9.38        0.00    132.34 o
  17   0  16     1360.54     1287.71    249.28 o
  18   0  16     1232.18     1792.17    287.00 o
  19   0  16      719.23      743.09    229.36 o
  20   0  16      671.95      842.99    284.62 o
  21   0  16       10.53      136.67    247.33 o
  22   0  16      202.15      300.41    374.28 o
  23   0  16      182.72        0.00    206.92 o
  24   0  16      242.41       42.33    334.58 o
  25   0  16      207.25      517.91    300.66 o
  26   0  16      796.96      714.75    501.46 o
   0   1  16     1397.50     1089.42    181.01 o
   1   1  16       86.16      154.60     74.53 o
   2   1  16     3569.67     4087.02    212.81 o
   3   1  16      505.03      617.18    104.29 o
   4   1  16     3075.97     3585.97    235.92 o
   5   1  16       35.28        0.00     72.81 o
   6   1  16       46.20       78.89     81.45 o
   7   1  16      590.54      532.41    119.96 o
   8   1  16      381.88      266.80     92.78 o
   9   1  16       23.43       73.61     86.98 o
  10   1  16      184.69       50.30     83.50 o
  11   1  16       98.93       83.21     78.71 o
  12   1  16      525.63      564.18    111.70 o
  13   1  16      610.22      534.89    112.66 o
  14   1  16     2160.17     2379.39    214.88 o
  15   1  16      501.60      380.90    124.61 o
  16   1  16      180.99      170.14    112.82 o
  17   1  16       17.70       35.76    113.60 o
  18   1  16      206.53      148.59    120.44 o
  19   1  16      263.41      225.27    143.33 o
  20   1  16      448.40      690.09    196.54 o
  21   1  16        0.71        0.00    133.30 o
  22   1  16      377.41      261.65    157.32 o
  23   1  16        0.04      159.86    210.82 o
  24   1  16       99.41      146.17    209.21 o
  25   1  16       34.84       30.15    211.59 o
  26   1  16      136.08      398.51    426.28 o
   0   2  16     2792.17     3137.04    337.32 o
   1   2  16     1260.04     1780.15    147.31 o
   2   2  16     2919.96     3128.11    191.71 o
   3   2  16      491.43      399.08     88.74 o
   4   2  16       70.45      113.05     79.70 o
   5   2  16       33.63       52.39     68.62 o
   6   2  16     4547.42     4649.39    217.63 o
   7   2  16      549.65      461.78     91.83 o
   8   2  16     1229.02     1176.37    119.53 o
   9   2  16      508.23      606.69    101.32 o
  10   2  16      328.25      188.45     78.04 o
  11   2  16     1924.50     2111.12    237.36 o
  12   2  16     1662.87     1723.87    156.42 o
  13   2  16     1111.31      741.23    120.92 o
  14   2  16      920.68     1008.04    131.91 o
  15   2  16     1210.05     1084.55    154.74 o
  16   2  16     1457.70     1548.39    173.93 o
  17   2  16      949.78      929.85    150.29 o
  18   2  16      935.75      886.96    151.82 o
  19   2  16       47.48      136.27    142.96 o
  20   2  16     1222.00     1365.85    208.59 o
  21   2  16      488.45      555.53    173.32 o
  22   2  16      118.91      142.41    169.30 o
  23   2  16      132.08      236.17    186.52 o
  24   2  16      666.41      815.60    238.42 o
  25   2  16      116.74        0.00    478.97 o
   0   3  16      238.27      390.14    161.32 o
   1   3  16       95.94        0.00     69.84 o
   2   3  16      109.24      221.98     79.47 o
   3   3  16       26.78        2.98     65.03 o
   4   3  16      377.11      460.69    123.35 o
   5   3  16      452.56      516.61    103.65 o
   6   3  16     2881.14     2904.54    192.90 o
   7   3  16      579.25      576.08    107.42 o
   8   3  16     2838.11     2840.82    178.97 o
   9   3  16        5.77       76.90     75.72 o
  10   3  16       15.34       34.07     77.08 o
  11   3  16       46.44      153.43     88.19 o
  12   3  16       65.83       35.97     85.78 o
  13   3  16        5.98        0.00     79.91 o
  14   3  16     2250.78     2433.00    185.51 o
  15   3  16     1410.70     1229.10    220.60 o
  16   3  16      372.61      450.51    120.92 o
  17   3  16       58.37      128.71    108.97 o
  18   3  16      312.68      292.78    134.51 o
  19   3  16       55.08        0.00    118.35 o
  20   3  16      295.78      106.77    144.07 o
  21   3  16       50.85        0.00    139.46 o
  22   3  16      236.04      134.68    175.38 o
  23   3  16       34.65      288.02    332.09 o
  24   3  16       76.83      188.60    349.76 o
   0   4  16     1659.62     1610.02    253.52 o
   1   4  16      234.77      179.35     79.78 o
   2   4  16      467.22      270.16     87.12 o
   3   4  16     1440.69     1225.08    166.30 o
   4   4  16     1548.87     1559.24    148.03 o
   5   4  16      925.91      892.52    124.47 o
   6   4  16     3116.75     3555.17    212.89 o
   7   4  16      114.10      176.56     89.64 o
   8   4  16      407.86      163.21     90.08 o
   9   4  16     2387.07     2388.80    180.37 o
  10   4  16      669.12      681.23    136.14 o
  11   4  16     1768.65     1568.41    159.19 o
  12   4  16      738.52      765.57    130.82 o
  13   4  16        4.47        0.00     84.47 o
  14   4  16      317.27      321.88    103.16 o
  15   4  16      102.65      120.15    103.26 o
  16   4  16      282.43      128.91    110.48 o
  17   4  16       35.70        0.00    120.12 o
  18   4  16      700.33      413.61    161.62 o
  19   4  16      127.75       23.04    138.34 o
  20   4  16      432.19      333.50    170.08 o
  21   4  16      215.14      173.98    183.05 o
  22   4  16      599.42      837.89    257.95 o
  23   4  16      256.95      177.97    180.79 o
   0   5  16      450.38      609.24    164.11 o
   1   5  16       25.29       40.61     77.14 o
   2   5  16      563.06      584.97    110.05 o
   3   5  16        6.52       65.43     87.42 o
   4   5  16      402.84      455.45    108.41 o
   5   5  16      103.29      222.62     92.38 o
   6   5  16      512.30      456.02    112.27 o
   7   5  16      131.89      203.43     97.12 o
   8   5  16     1499.83     1747.60    163.00 o
   9   5  16      220.11      158.24    112.54 o
  10   5  16     1257.83     1371.78    195.70 o
  11   5  16       23.80        0.00     89.95 o
  12   5  16      442.47      398.30    121.02 o
  13   5  16      201.76      190.87    154.58 o
  14   5  16       62.31      203.93    109.20 o
  15   5  16       17.98        0.00    114.26 o
  16   5  16        4.03        0.00    148.34 o
  17   5  16        7.67        0.00    167.02 o
  18   5  16       12.52       73.26    155.97 o
  19   5  16       53.02        0.00    212.02 o
  20   5  16      315.90      337.58    296.29 o
  21   5  16        0.73       15.88    225.82 o
   0   6  16      298.00      603.53    212.47 o
   1   6  16       12.73        0.00    111.03 o
   2   6  16      431.51      764.06    175.04 o
   3   6  16      793.19      974.90    202.72 o
   4   6  16      767.27     1136.89    205.41 o
   5   6  16     1224.43     1083.72    169.21 o
   6   6  16      243.12      226.35    127.15 o
   7   6  16      544.97      657.49    223.55 o
   8   6  16      479.98      508.41    157.10 o
   9   6  16      703.86      738.08    169.34 o
  10   6  16      870.30      723.80    179.11 o
  11   6  16       39.87        0.00    124.79 o
  12   6  16     1150.52     1417.33    209.26 o
  13   6  16        4.25        0.00    130.44 o
  14   6  16      503.09      161.75    147.27 o
  15   6  16      522.61      346.04    167.17 o
  16   6  16      383.87       60.68    223.33 o
  17   6  16      414.22      332.76    232.36 o
  18   6  16      249.85        0.00    212.17 o
   0   7  16       58.79       87.37    253.21 o
   1   7  16       71.26        0.00    117.23 o
   2   7  16      750.72      947.73    197.40 o
   3   7  16        8.88       10.65    136.03 o
   4   7  16       74.89      381.82    170.04 o
   5   7  16       58.68      227.41    162.61 o
   6   7  16      154.49      119.84    158.26 o
   7   7  16       33.66      169.38    163.58 o
   8   7  16     1064.75     1304.31    258.36 o
   9   7  16       39.19       80.49    161.09 o
  10   7  16       43.74      139.91    168.22 o
  11   7  16       32.75        0.00    154.36 o
  12   7  16      221.63      271.55    178.06 o
  13   7  16       24.93      245.63    216.68 o
  14   7  16      294.03      300.75    200.50 o
   0   8  16      472.41      331.27    294.15 o
   1   8  16      550.42      497.37    184.94 o
   2   8  16      302.91      207.42    199.33 o
   3   8  16       16.67        0.00    164.09 o
   4   8  16       21.58        0.00    169.81 o
   5   8  16      331.28      191.88    192.22 o
   6   8  16       63.51      161.37    423.26 o
   7   8  16       52.03      296.77    448.02 o
   8   8  16      302.02      406.51    476.40 o
   1   1  17      582.55      384.75    117.39 o
   2   1  17        8.61       12.15     69.37 o
   3   1  17     2057.40     2072.95    175.49 o
   4   1  17       48.60       14.95     76.21 o
   5   1  17      861.74     1032.07    144.42 o
   6   1  17       13.13        0.00     81.79 o
   7   1  17      181.69      122.09     96.03 o
   8   1  17      345.61      199.54     99.10 o
   9   1  17     3080.20     3528.55    249.58 o
  10   1  17      128.58      131.02     94.15 o
  11   1  17     2423.44     2492.97    216.84 o
  12   1  17      827.25      668.33    132.93 o
  13   1  17        6.50        0.00     92.37 o
  14   1  17        0.27       88.90    118.00 o
  15   1  17     1161.74     1562.30    222.57 o
  16   1  17       36.20        0.00    129.29 o
  17   1  17     1454.06     2036.51    248.20 o
  18   1  17       61.96       93.85    123.14 o
  19   1  17      238.70      298.32    130.70 o
  20   1  17      101.18        0.00    119.72 o
  21   1  17      476.67      438.52    180.78 o
  22   1  17       36.78        0.00    265.83 o
  23   1  17      169.30      602.91    255.70 o
  24   1  17      111.21      666.53    305.56 o
  25   1  17      449.41      521.53    427.04 o
   1   2  17      144.99      155.90     76.41 o
   2   2  17      724.29      635.88    105.71 o
   3   2  17     1051.31     1087.00    127.54 o
   4   2  17       27.09       74.18     72.81 o
   5   2  17      291.31      356.48    101.36 o
   6   2  17      286.93      101.02     78.01 o
   7   2  17      111.93        0.00     82.39 o
   8   2  17        4.62        0.00     83.87 o
   9   2  17      461.63      362.15    105.52 o
  10   2  17       19.10      113.47     84.00 o
  11   2  17      292.77      228.43     91.36 o
  12   2  17      121.91       96.53     83.73 o
  13   2  17      194.18       92.46     93.25 o
  14   2  17      214.19      126.25    111.58 o
  15   2  17       98.21        0.00    110.62 o
  16   2  17      269.27      160.53    107.99 o
  17   2  17        2.00      176.00    113.24 o
  18   2  17        0.77      177.68    117.30 o
  19   2  17       97.90      249.43    137.87 o
  20   2  17        0.00       39.82    145.40 o
  21   2  17        0.01        0.00    149.73 o
  22   2  17        2.77      124.38    249.25 o
  23   2  17       38.02      169.74    204.98 o
  24   2  17        7.01        0.00    257.80 o
   1   3  17     1287.26     1509.71    145.21 o
   2   3  17     1154.97     1129.42    132.31 o
   3   3  17     2734.46     2856.07    217.57 o
   4   3  17       21.97        0.00     78.85 o
   5   3  17       52.74      230.68     88.01 o
   6   3  17      410.26      376.14    101.49 o
   7   3  17     1181.26     1029.71    133.17 o
   8   3  17      514.68      458.88    100.98 o
   9   3  17     1630.36     1562.28    144.19 o
  10   3  17        0.52       82.78     87.89 o
  11   3  17      462.29      416.12    110.24 o
  12   3  17      335.76      277.98    111.59 o
  13   3  17     1405.99     1600.37    191.02 o
  14   3  17      187.06      161.31     99.32 o
  15   3  17      629.07      751.32    179.24 o
  16   3  17       13.24       71.47    111.14 o
  17   3  17      279.93      190.87    121.59 o
  18   3  17       35.57       47.60    133.88 o
  19   3  17      486.49      743.50    171.95 o
  20   3  17       98.81      150.72    148.03 o
  21   3  17      244.30        0.00    157.84 o
  22   3  17        4.52       30.52    181.10 o
  23   3  17      309.51      538.76    241.33 o
   1   4  17      196.90      160.90     88.49 o
   2   4  17      202.64      236.67     90.44 o
   3   4  17      597.78      636.54    117.06 o
   4   4  17        0.65      146.95     92.95 o
   5   4  17        2.84      159.98     92.93 o
   6   4  17      162.55       17.54     87.10 o
   7   4  17       70.19       87.78     86.61 o
   8   4  17       61.42      171.91     99.76 o
   9   4  17        0.00       74.61     86.04 o
  10   4  17       25.90       63.41     89.86 o
  11   4  17       20.30       52.13     92.28 o
  12   4  17       61.27        9.30     95.17 o
  13   4  17      150.85        0.00    109.57 o
  14   4  17       59.19        0.00     92.12 o
  15   4  17       43.97        0.00    102.79 o
  16   4  17      120.15      184.67    120.07 o
  17   4  17      574.92      550.09    193.87 o
  18   4  17       22.93       25.76    135.24 o
  19   4  17        4.06       78.22    155.24 o
  20   4  17        6.26        0.00    151.67 o
  21   4  17        6.68      116.45    172.95 o
   1   5  17      242.58      349.84     98.91 o
   2   5  17        0.06      111.24     92.48 o
   3   5  17      940.23      909.63    145.46 o
   4   5  17      640.94      421.22    139.47 o
   5   5  17      839.95      649.47    132.05 o
   6   5  17      277.49      283.43    111.18 o
   7   5  17      958.11      872.14    144.21 o
   8   5  17      516.75      399.82    116.60 o
   9   5  17      635.34      588.06    143.56 o
  10   5  17        9.93       52.11    112.71 o
  11   5  17      533.73      495.34    133.56 o
  12   5  17        5.00        0.00    103.62 o
  13   5  17      423.84      290.57    125.97 o
  14   5  17      283.88      189.37    124.40 o
  15   5  17      283.26      310.66    161.15 o
  16   5  17       62.66       20.40    233.35 o
  17   5  17      309.50      186.00    205.06 o
  18   5  17        4.22       45.23    189.74 o
  19   5  17      201.93      342.13    210.27 o
   1   6  17        1.94        0.00    104.49 o
   2   6  17        0.42      110.25    138.96 o
   3   6  17      184.38      192.35    149.02 o
   4   6  17        0.42      106.62    138.69 o
   5   6  17      627.96      666.70    180.83 o
   6   6  17      207.28      308.93    131.32 o
   7   6  17        0.03        0.00    133.99 o
   8   6  17       53.37        0.00    135.30 o
   9   6  17        2.90       15.15    142.17 o
  10   6  17       97.69        0.00    141.13 o
  11   6  17      255.12      234.39    205.68 o
  12   6  17        4.31       40.10    130.95 o
  13   6  17      419.76       78.31    171.88 o
  14   6  17        1.08       89.36    153.85 o
  15   6  17       12.77        0.00    139.98 o
  16   6  17        4.63       23.42    284.97 o
   1   7  17     1270.85     1661.63    240.82 o
   2   7  17       35.01       71.05    156.09 o
   3   7  17       49.10       75.39    155.22 o
   4   7  17      746.85      858.38    200.40 o
   5   7  17      155.72      246.48    173.56 o
   6   7  17        4.21        0.00    177.21 o
   7   7  17      320.51      116.46    193.64 o
   8   7  17      103.75      338.88    256.68 o
   9   7  17      580.83      365.06    201.76 o
  10   7  17       62.62        0.00    188.19 o
  11   7  17      413.94       79.20    237.95 o
  12   7  17       58.39        0.00    218.51 o
   0   0  18      108.31      274.58    314.73 o
   1   0  18     5131.35     6563.75    654.97 o
   2   0  18      812.78     1318.85    473.46 o
   3   0  18        8.01       44.49    195.25 o
   4   0  18     2441.63     2116.69    406.81 o
   5   0  18     2138.19     1612.61    328.79 o
   6   0  18      546.42      669.30    229.84 o
   7   0  18     1213.76      961.42    219.69 o
   8   0  18     3144.23     2890.12    340.88 o
   9   0  18      185.27      119.60    241.10 o
  10   0  18       43.00       35.43    129.36 o
  11   0  18      761.09      857.85    230.16 o
  12   0  18     5636.00     6899.56   1082.99 o
  13   0  18     3411.82     4609.22    562.28 o
  14   0  18     1262.95      821.90    301.79 o
  15   0  18      355.66      155.81    229.40 o
  16   0  18      567.06      268.92    225.05 o
  17   0  18      122.33       73.19    213.24 o
  18   0  18      691.71      207.03    325.22 o
  19   0  18       35.86        0.00    230.84 o
  20   0  18      100.57       85.74    301.30 o
  21   0  18      414.44        0.00    323.64 o
  22   0  18       20.49        0.00    334.05 o
   0   1  18     3949.13     4820.17    411.93 o
   1   1  18       87.22        0.00     73.36 o
   2   1  18     1729.84     1645.92    199.88 o
   3   1  18      114.68       13.93     77.81 o
   4   1  18      303.75      358.51    103.42 o
   5   1  18        1.48       50.34     75.92 o
   6   1  18      259.65      187.00     98.58 o
   7   1  18      690.29      665.07    136.05 o
   8   1  18       91.60      260.66    116.18 o
   9   1  18        3.05        0.00     86.08 o
  10   1  18     1837.64     2442.36    221.59 o
  11   1  18      450.70      320.76     98.53 o
  12   1  18      407.77      407.55    132.07 o
  13   1  18      365.36      429.70    155.81 o
  14   1  18      843.11     1114.17    206.72 o
  15   1  18     1356.26     1099.17    207.33 o
  16   1  18     2267.65     2549.70    280.91 o
  17   1  18      179.83      178.55    131.54 o
  18   1  18      655.53      805.75    175.33 o
  19   1  18        1.42        0.00    149.43 o
  20   1  18      769.37      799.40    236.37 o
  21   1  18      408.17      557.09    259.02 o
  22   1  18        2.20      121.26    236.18 o
   0   2  18      830.39      418.52    140.95 o
   1   2  18      136.15      109.64     81.81 o
   2   2  18     1437.12     1310.49    142.58 o
   3   2  18      513.71      749.87    118.09 o
   4   2  18       94.21      125.64     85.55 o
   5   2  18      828.07      869.33    142.74 o
   6   2  18      308.30      311.61    105.44 o
   7   2  18     2094.67     2549.56    188.25 o
   8   2  18      159.28       60.88     93.86 o
   9   2  18     1268.98     1444.04    169.36 o
  10   2  18     3426.56     3684.34    315.77 o
  11   2  18      333.28      518.62    125.56 o
  12   2  18     2050.22     2216.61    307.38 o
  13   2  18     2217.23     2383.49    208.58 o
  14   2  18     4266.21     4278.89    306.74 o
  15   2  18     1251.77     1667.23    213.36 o
  16   2  18      463.09      546.73    153.20 o
  17   2  18     1136.86     1657.57    209.29 o
  18   2  18      938.16     1321.48    194.83 o
  19   2  18      509.91      581.79    162.20 o
  20   2  18        7.09        0.00    153.93 o
  21   2  18      236.58      443.32    174.51 o
  22   2  18      733.51      837.99    299.88 o
   0   3  18      238.55      203.47    127.11 o
   1   3  18      212.73      194.18     93.13 o
   2   3  18      226.55      160.51     89.87 o
   3   3  18      141.40      137.36     89.42 o
   4   3  18     2500.74     3295.41    215.64 o
   5   3  18      491.36      508.14    123.63 o
   6   3  18      828.35      831.48    129.44 o
   7   3  18        1.90        9.66     93.21 o
   8   3  18       26.02        0.00     83.70 o
   9   3  18        1.71        0.00     93.49 o
  10   3  18     2064.23     2492.71    292.94 o
  11   3  18      554.08      603.90    132.58 o
  12   3  18      396.47      549.89    124.78 o
  13   3  18        0.94        0.00    100.69 o
  14   3  18      269.42      420.16    130.94 o
  15   3  18     1240.30     1625.53    204.29 o
  16   3  18      778.96      865.66    160.97 o
  17   3  18      157.87       86.12    127.35 o
  18   3  18      486.36      510.16    150.24 o
  19   3  18      129.16        0.00    142.59 o
  20   3  18      186.04      319.30    174.40 o
  21   3  18      717.93      464.26    210.03 o
   0   4  18      631.32      661.37    175.66 o
   1   4  18     1466.92     1729.00    166.23 o
   2   4  18       29.79        0.00     84.86 o
   3   4  18     1285.42     1350.27    157.50 o
   4   4  18     1985.59     2481.36    282.53 o
   5   4  18       94.76      203.55    101.13 o
   6   4  18      786.37      892.66    147.10 o
   7   4  18      625.32      707.91    129.96 o
   8   4  18     2547.69     2777.97    196.66 o
   9   4  18      887.96     1020.28    147.17 o
  10   4  18      198.85        0.00    103.91 o
  11   4  18      495.24      439.01    120.48 o
  12   4  18      981.70      878.00    144.61 o
  13   4  18      320.75      358.09    116.72 o
  14   4  18       67.84       55.66    114.17 o
  15   4  18      281.30      439.68    143.51 o
  16   4  18      897.89      962.96    165.22 o
  17   4  18       52.58        0.00    126.52 o
  18   4  18       10.74        0.00    140.52 o
  19   4  18      450.45      721.59    205.40 o
  20   4  18      399.42       32.65    187.31 o
   0   5  18      564.82      608.55    170.85 o
   1   5  18      339.32      141.34     96.91 o
   2   5  18       58.12       68.67    117.32 o
   3   5  18      380.53      342.29    130.54 o
   4   5  18      520.17      404.21    159.98 o
   5   5  18       54.65        0.00     99.88 o
   6   5  18      555.79      850.43    177.93 o
   7   5  18       20.66        9.82    104.20 o
   8   5  18     1128.17     1385.90    183.56 o
   9   5  18       38.38      155.88    128.89 o
  10   5  18     2253.83     2332.79    215.26 o
  11   5  18      265.58        0.00    104.27 o
  12   5  18      447.83      297.44    156.08 o
  13   5  18      229.64      342.10    136.09 o
  14   5  18       62.99      270.42    142.51 o
  15   5  18       21.03      250.11    167.63 o
  16   5  18      249.23      470.85    231.37 o
  17   5  18      246.26      353.33    208.81 o
   0   6  18     1436.19     1623.89    365.34 o
   1   6  18      165.04      161.37    146.54 o
   2   6  18     1723.25     1411.61    265.48 o
   3   6  18      754.10      787.32    215.27 o
   4   6  18      107.11      267.17    176.40 o
   5   6  18      631.10      812.06    219.37 o
   6   6  18     1152.91      994.70    389.13 o
   7   6  18      866.48      802.43    209.71 o
   8   6  18        1.07        0.00    189.70 o
   9   6  18      193.28      157.00    162.17 o
  10   6  18      610.08      313.11    173.92 o
  11   6  18       51.42       36.02    156.04 o
  12   6  18       17.10       81.20    145.68 o
  13   6  18      190.66      657.30    205.54 o
  14   6  18      551.10      139.30    235.51 o
   0   7  18        3.71       10.91    281.14 o
   1   7  18      217.70        0.00    162.51 o
   2   7  18      136.82       43.48    164.47 o
   3   7  18      139.02      230.28    161.72 o
   4   7  18      702.03      331.29    194.31 o
   5   7  18      390.06      469.85    236.18 o
   6   7  18      529.05      925.48    468.25 o
   7   7  18      147.36      257.67    348.39 o
   8   7  18      366.39      299.18    405.15 o
   1   1  19     1694.98     1941.76    245.69 o
   2   1  19      115.20       29.55     92.68 o
   3   1  19        9.46       17.71     87.12 o
   4   1  19       14.69       21.50     86.96 o
   5   1  19     1157.79     1254.01    163.83 o
   6   1  19       48.32        0.00     94.04 o
   7   1  19     2239.34     2211.65    200.43 o
   8   1  19     1647.93     1552.21    174.46 o
   9   1  19     1346.72     1402.52    173.92 o
  10   1  19      757.11      987.67    153.85 o
  11   1  19      868.25      755.42    156.27 o
  12   1  19       11.02      114.50    102.12 o
  13   1  19     2356.31     2680.05    255.82 o
  14   1  19      100.33        0.00    127.44 o
  15   1  19      264.91      316.25    174.06 o
  16   1  19       27.27       40.65    158.47 o
  17   1  19        3.98        0.00    150.83 o
  18   1  19      100.84        0.00    160.14 o
  19   1  19      144.23      181.37    179.52 o
  20   1  19       23.21        0.00    155.16 o
  21   1  19       20.49       73.81    417.23 o
   1   2  19      386.13      212.81     96.62 o
   2   2  19      391.71      148.20     88.52 o
   3   2  19       89.22        4.36     87.32 o
   4   2  19       73.62        0.00     82.27 o
   5   2  19       87.98        0.00     78.99 o
   6   2  19       50.88       90.93     97.25 o
   7   2  19      409.91      373.63    140.18 o
   8   2  19     1049.06      683.52    139.82 o
   9   2  19       32.72      131.32     96.82 o
  10   2  19      223.73       55.31    113.68 o
  11   2  19      133.60      154.68    110.06 o
  12   2  19        0.94      154.76    115.93 o
  13   2  19      211.91      188.85    135.60 o
  14   2  19        0.51        0.00    116.20 o
  15   2  19        2.76        0.00    118.96 o
  16   2  19      107.86       20.00    130.02 o
  17   2  19       51.02      143.38    140.58 o
  18   2  19       44.67        0.00    134.21 o
  19   2  19        2.60      102.89    146.07 o
  20   2  19        8.37      224.13    187.18 o
  21   2  19        2.06       87.34    203.17 o
   1   3  19      439.94      440.47    112.74 o
   2   3  19      753.74      518.16    115.08 o
   3   3  19       98.08        0.00     79.55 o
   4   3  19      216.80      361.63    103.90 o
   5   3  19      718.15     1017.71    157.42 o
   6   3  19      897.20      709.28    130.48 o
   7   3  19      437.73      477.17    115.58 o
   8   3  19       33.89      125.95     99.73 o
   9   3  19      429.02      614.84    136.67 o
  10   3  19       49.78        0.00    101.35 o
  11   3  19     1951.20     1823.59    198.92 o
  12   3  19       49.36        0.00    124.16 o
  13   3  19     1100.99     1212.69    175.42 o
  14   3  19       10.10      123.04    133.88 o
  15   3  19      623.94      657.77    168.46 o
  16   3  19       66.96       83.09    133.77 o
  17   3  19      280.69      594.50    176.05 o
  18   3  19       27.68      266.14    155.67 o
  19   3  19       95.82        4.66    157.55 o
   1   4  19        2.98       26.55     92.27 o
   2   4  19       50.29       61.83     88.65 o
   3   4  19       93.62        0.00     96.24 o
   4   4  19        1.59        5.08    100.59 o
   5   4  19       73.78       46.11    103.97 o
   6   4  19      146.05      209.60    108.08 o
   7   4  19        2.67        0.00     95.20 o
   8   4  19      305.68      327.79    120.88 o
   9   4  19       36.49       11.54    119.80 o
  10   4  19       51.83        0.00    103.84 o
  11   4  19       54.71       78.89    110.69 o
  12   4  19      146.73       11.01    107.80 o
  13   4  19      254.50      237.74    134.41 o
  14   4  19      246.02      162.27    145.79 o
  15   4  19       35.08      151.86    135.27 o
  16   4  19      165.37      145.30    137.25 o
  17   4  19       33.36       48.23    140.07 o
  18   4  19       35.63      376.77    217.96 o
   1   5  19      931.37      736.41    140.98 o
   2   5  19      248.05      398.04    122.91 o
   3   5  19     1194.85     1130.52    205.55 o
   4   5  19        1.17        0.00    103.69 o
   5   5  19      530.75      606.03    144.67 o
   6   5  19       29.05        0.00    111.72 o
   7   5  19      255.23      318.10    128.25 o
   8   5  19        0.95      113.02    122.78 o
   9   5  19      400.81      338.71    136.57 o
  10   5  19       11.86        0.00    120.83 o
  11   5  19       67.51       71.35    122.32 o
  12   5  19      413.35      168.87    122.92 o
  13   5  19      261.83      250.83    148.19 o
  14   5  19       13.28      219.35    230.54 o
  15   5  19      198.39      491.65    227.77 o
   1   6  19       24.40        0.00    151.70 o
   2   6  19      218.92      271.97    172.68 o
   3   6  19      160.87        0.00    164.56 o
   4   6  19      262.95      189.15    186.94 o
   5   6  19        7.94      136.80    187.98 o
   6   6  19       12.80       50.36    195.13 o
   7   6  19       59.77        0.00    177.99 o
   8   6  19      110.16      265.08    194.24 o
   9   6  19       35.06        0.00    290.90 o
  10   6  19        6.86        0.00    179.91 o
  11   6  19        0.05        0.00    189.25 o
   0   0  20     4092.26     5141.06    830.53 o
   1   0  20     4173.38     4371.12    536.82 o
   2   0  20      368.88        0.00    245.73 o
   3   0  20      317.57      345.55    177.58 o
   4   0  20     6832.33     6141.83    490.76 o
   5   0  20       18.22       24.79    136.28 o
   6   0  20      711.53      237.78    188.77 o
   7   0  20      510.06      891.39    215.21 o
   8   0  20     3344.13     3846.12    392.89 o
   9   0  20        6.18        1.49    147.33 o
  10   0  20     1918.40     1517.90    258.41 o
  11   0  20     2239.12     2579.09    345.42 o
  12   0  20     1104.90     1528.08    369.53 o
  13   0  20       15.84        0.00    303.41 o
  14   0  20     1068.59     1475.95    383.23 o
  15   0  20       80.39      145.12    274.50 o
  16   0  20     2119.39     2265.40    453.58 o
  17   0  20      136.83      150.99    288.56 o
  18   0  20        0.06        0.00    252.16 o
   0   1  20     1940.32     2415.80    320.29 o
   1   1  20     1640.52     1328.76    175.61 o
   2   1  20       91.91        1.81     89.29 o
   3   1  20     2003.30     1969.46    293.12 o
   4   1  20      472.64      425.24    141.89 o
   5   1  20      418.68      378.29    119.44 o
   6   1  20     1052.98      975.52    245.43 o
   7   1  20     1230.43     1551.24    196.39 o
   8   1  20      471.35      508.79    135.45 o
   9   1  20     1048.77      916.70    172.20 o
  10   1  20       22.41       88.27     99.63 o
  11   1  20     2119.37     2479.22    317.50 o
  12   1  20      227.09      314.74    208.54 o
  13   1  20      252.76      335.76    170.04 o
  14   1  20      938.07      506.33    188.63 o
  15   1  20       85.62        0.00    155.44 o
  16   1  20        7.33        0.00    159.74 o
  17   1  20      713.83      601.71    207.27 o
  18   1  20       97.12      244.65    187.80 o
  19   1  20      199.82      163.73    290.33 o
   0   2  20     1497.45     1603.56    257.71 o
   1   2  20       33.09       27.85     87.23 o
   2   2  20     2672.24     2705.22    302.04 o
   3   2  20      324.77      278.76    104.15 o
   4   2  20       79.07      156.85    100.26 o
   5   2  20     1146.45     1111.95    185.56 o
   6   2  20     1382.53     1439.02    177.63 o
   7   2  20      115.31      171.18    110.04 o
   8   2  20      260.84      178.15    111.23 o
   9   2  20      180.83      397.19    131.36 o
  10   2  20     5693.52     6264.01    335.25 o
  11   2  20      395.86      508.03    136.56 o
  12   2  20       52.20      191.59    114.99 o
  13   2  20       20.96        0.00    126.20 o
  14   2  20     3056.36     3660.44    304.06 o
  15   2  20      494.05      413.38    168.84 o
  16   2  20        1.59        0.00    137.29 o
  17   2  20      370.62      158.89    149.23 o
  18   2  20     1175.83     1103.64    263.07 o
  19   2  20      120.99      215.93    232.60 o
   0   3  20     1612.06     2006.65    262.49 o
   1   3  20      857.62      790.35    136.05 o
   2   3  20      630.98      706.24    128.68 o
   3   3  20      319.18      272.99    107.54 o
   4   3  20      333.58      218.98    109.82 o
   5   3  20     2662.20     2583.99    209.39 o
   6   3  20      245.99       93.64    106.06 o
   7   3  20      572.19      682.58    141.15 o
   8   3  20       31.32        0.00    104.79 o
   9   3  20      707.57      864.87    161.87 o
  10   3  20      144.60        7.46    104.71 o
  11   3  20      815.92      569.38    153.23 o
  12   3  20       60.27        0.00    111.71 o
  13   3  20       58.02       66.06    140.98 o
  14   3  20       26.65       52.63    143.72 o
  15   3  20     1037.41     1131.88    210.26 o
  16   3  20       30.63      189.71    148.14 o
  17   3  20      317.64      333.10    203.02 o
   0   4  20     2496.58     3226.61    331.24 o
   1   4  20      659.17      750.24    136.11 o
   2   4  20        4.28        1.54     98.63 o
   3   4  20      891.88      475.33    123.99 o
   4   4  20     2897.02     3097.63    275.16 o
   5   4  20      149.10      262.85    111.88 o
   6   4  20       36.61       71.45    112.29 o
   7   4  20       66.56       18.14    107.82 o
   8   4  20     3005.87     3765.12    268.25 o
   9   4  20      236.34      223.70    126.67 o
  10   4  20        7.93      218.00    130.21 o
  11   4  20      179.97        0.00    119.38 o
  12   4  20     1074.37     1187.83    184.24 o
  13   4  20        1.95        0.00    122.25 o
  14   4  20       59.97       73.53    151.04 o
  15   4  20       23.39      104.87    173.28 o
   0   5  20       82.89       11.11    167.87 o
   1   5  20      442.21      303.61    136.53 o
   2   5  20       78.62      109.48    117.70 o
   3   5  20      389.96      352.65    134.48 o
   4   5  20      261.59       17.86    123.87 o
   5   5  20      300.77      272.50    161.86 o
   6   5  20      555.44      173.19    131.58 o
   7   5  20     2289.60     2422.87    244.44 o
   8   5  20      359.24      550.25    150.92 o
   9   5  20      347.39      333.84    152.71 o
  10   5  20       12.52       30.01    145.00 o
  11   5  20      417.18      287.84    173.69 o
  12   5  20      267.02       24.36    195.09 o
   0   6  20      228.90        0.00    410.28 o
   1   6  20      130.43       56.31    264.89 o
   2   6  20     1847.91     1925.56    343.26 o
   3   6  20       34.60        0.00    206.06 o
   4   6  20       10.58      131.44    216.94 o
   5   6  20      471.78      246.17    269.37 o
   6   6  20     1570.24     1944.09    552.18 o
   1   1  21       59.33      110.56    107.04 o
   2   1  21       58.96        0.00     87.22 o
   3   1  21      176.13      167.49    109.25 o
   4   1  21       22.37      237.49    129.19 o
   5   1  21     1254.54     1281.52    245.50 o
   6   1  21       36.20      153.14    112.76 o
   7   1  21      733.76      757.07    158.06 o
   8   1  21      235.05      100.77    120.13 o
   9   1  21      362.20      633.90    140.74 o
  10   1  21       43.29       15.77    125.03 o
  11   1  21      268.72      266.17    145.16 o
  12   1  21       31.05       65.75    162.40 o
  13   1  21     1774.92     1770.11    268.56 o
  14   1  21       11.55       62.49    176.54 o
  15   1  21      304.85      246.62    203.61 o
  16   1  21       16.17        0.00    187.26 o
  17   1  21      170.82      127.85    428.09 o
   1   2  21      142.26      149.97    103.31 o
   2   2  21        7.37        2.77    106.49 o
   3   2  21      172.00       15.02    107.67 o
   4   2  21       75.21        0.00     99.67 o
   5   2  21       81.09      147.14    108.97 o
   6   2  21      317.74      519.02    147.81 o
   7   2  21        9.06        0.00    101.82 o
   8   2  21       15.20      131.50    113.94 o
   9   2  21       43.75        0.00    111.10 o
  10   2  21      218.32      188.20    114.44 o
  11   2  21        0.28        0.00    114.70 o
  12   2  21       19.54      288.71    152.56 o
  13   2  21        2.73       61.94    142.57 o
  14   2  21       89.47       78.41    148.74 o
  15   2  21       11.34        0.00    143.09 o
  16   2  21        4.27      174.81    226.84 o
   1   3  21     1379.87     1275.95    161.62 o
   2   3  21      161.98       44.31    103.52 o
   3   3  21       12.15       13.96     97.93 o
   4   3  21      162.94       55.01    101.64 o
   5   3  21      943.93     1005.68    152.23 o
   6   3  21        0.25      110.94    110.15 o
   7   3  21      457.22      569.84    144.64 o
   8   3  21       99.34      140.10    127.67 o
   9   3  21      570.94      516.89    151.36 o
  10   3  21        9.18       61.22    117.21 o
  11   3  21      761.69      688.65    163.90 o
  12   3  21       88.09        0.00    119.92 o
  13   3  21      399.07       58.80    153.30 o
  14   3  21       47.34        0.00    167.58 o
  15   3  21      289.28      899.66    359.34 o
   1   4  21        2.59        0.00    100.21 o
   2   4  21       58.86       40.72    109.82 o
   3   4  21       20.48      177.71    110.62 o
   4   4  21      622.94      373.78    123.90 o
   5   4  21        1.40        0.00    106.42 o
   6   4  21       58.84       50.09    112.16 o
   7   4  21       29.56       58.06    130.08 o
   8   4  21       49.58      135.06    130.94 o
   9   4  21        0.00      128.11    123.87 o
  10   4  21       17.61        0.00    122.55 o
  11   4  21        3.50        0.00    147.41 o
  12   4  21       64.11      100.63    163.87 o
   1   5  21     1328.24     1611.59    213.01 o
   2   5  21        0.62        0.00    114.90 o
   3   5  21      528.11      298.44    143.27 o
   4   5  21       11.75       49.84    138.24 o
   5   5  21      261.77       85.35    140.07 o
   6   5  21       13.49        0.00    148.17 o
   7   5  21       48.52      338.40    191.05 o
   8   5  21       58.23       97.60    208.75 o
   0   0  22     4880.48     4878.64    567.32 o
   1   0  22      109.42       79.24    201.52 o
   2   0  22      164.26      253.08    220.90 o
   3   0  22      216.99      127.18    227.19 o
   4   0  22     3477.94     3806.74    856.84 o
   5   0  22       58.27        0.00    155.86 o
   6   0  22      343.72      262.69    238.66 o
   7   0  22       65.06        0.00    150.77 o
   8   0  22     1704.43     1367.57    426.04 o
   9   0  22       12.77       90.01    210.23 o
  10   0  22       76.13        0.00    231.43 o
  11   0  22      483.41      474.22    328.05 o
  12   0  22      787.88     1223.77    382.64 o
  13   0  22       66.35      353.45    297.19 o
   0   1  22       47.75      128.17    163.00 o
   1   1  22      951.54     1073.88    174.10 o
   2   1  22        0.54        0.00    105.02 o
   3   1  22     1245.45     1820.18    213.78 o
   4   1  22       66.63        0.00    168.05 o
   5   1  22      721.32      623.78    146.12 o
   6   1  22      157.06      373.12    137.47 o
   7   1  22      291.40       85.63    134.96 o
   8   1  22      193.84      348.25    134.89 o
   9   1  22       92.95      122.42    115.76 o
  10   1  22      286.89      166.31    150.92 o
  11   1  22      429.13      185.43    172.67 o
  12   1  22        0.06      115.80    176.71 o
  13   1  22      329.20      505.30    304.90 o
   0   2  22      114.87       81.92    167.85 o
   1   2  22        7.42        0.00    109.92 o
   2   2  22      946.24     1174.04    234.94 o
   3   2  22       94.54       62.04    113.09 o
   4   2  22       35.07        0.00     92.38 o
   5   2  22      191.97      133.53    169.35 o
   6   2  22     1699.91     2092.31    217.38 o
   7   2  22      219.84      172.64    154.06 o
   8   2  22       38.81        0.00    115.69 o
   9   2  22      118.78       70.32    124.55 o
  10   2  22     1822.57     1609.97    208.86 o
  11   2  22        0.13       39.06    124.95 o
  12   2  22       52.15      355.67    169.26 o
  13   2  22      438.55      653.79    390.13 o
   0   3  22      142.21       30.11    144.98 o
   1   3  22     1665.80     1729.63    195.03 o
   2   3  22       99.12        3.32    105.56 o
   3   3  22        7.52       30.34    109.07 o
   4   3  22       24.66      108.33    114.68 o
   5   3  22      498.42      292.21    131.72 o
   6   3  22        4.77       56.15    128.32 o
   7   3  22      289.44      316.54    147.00 o
   8   3  22       10.42        3.39    127.56 o
   9   3  22      271.53      296.90    139.55 o
  10   3  22       55.91      202.67    150.19 o
  11   3  22      995.70      568.10    418.78 o
   0   4  22      873.34     1281.25    240.49 o
   1   4  22      128.80      276.37    127.69 o
   2   4  22       13.58        0.00    110.17 o
   3   4  22      154.25      101.77    120.74 o
   4   4  22     2326.62     2733.26    312.36 o
   5   4  22       68.38      116.54    130.62 o
   6   4  22      215.42      157.16    157.43 o
   7   4  22       54.71       23.30    153.08 o
   8   4  22     1818.77     1744.49    261.07 o
   1   1  23      320.86      266.33    137.46 o
   2   1  23        2.95        0.00    116.48 o
   3   1  23      533.18      263.93    180.77 o
   4   1  23      140.04       34.39    127.20 o
   5   1  23      281.12      320.98    138.55 o
   6   1  23        2.72      109.25    117.36 o
   7   1  23      372.63      353.30    132.07 o
   8   1  23      209.70      245.92    124.37 o
   9   1  23     1428.10     1307.37    342.81 o
   1   2  23       35.08      112.47    131.73 o
   2   2  23       13.73        0.00    116.68 o
   3   2  23      227.15      251.66    136.36 o
   4   2  23        0.99       51.47    129.88 o
   5   2  23       33.28      157.37    131.61 o
   6   2  23       14.18       33.38    144.59 o
   7   2  23       13.30        0.00    144.68 o
   8   2  23       17.68      234.78    317.77 o
   9   2  23       10.97      201.87    255.11 o
   1   3  23      287.40      177.91    129.03 o
   2   3  23      100.32      100.44    134.60 o
   3   3  23       42.49        0.00    120.00 o
   4   3  23       23.21        0.00    144.13 o
   5   3  23      614.22      514.19    195.37 o
   6   3  23       55.27      122.66    186.89 o
   7   3  23      228.35      525.13    234.09 o
   0   0  24     1613.45     1114.77    413.00 o
   1   0  24      294.60      129.78    203.42 o
   2   0  24       17.12       46.92    194.12 o
   3   0  24        4.71      259.33    267.63 o
   4   0  24     1453.92      993.86    374.36 o
   5   0  24        1.25      283.94    309.45 o
   6   0  24       21.07        0.00    205.90 o
   0   1  24        1.06        0.00    211.63 o
   1   1  24      243.14       17.97    159.59 o
   2   1  24       83.69        0.00    263.41 o
   3   1  24      158.16        0.00    213.90 o
   4   1  24       34.81      217.22    269.75 o
   5   1  24       32.23        0.00    176.71 o
 
